# Supplementary material for: A species of the genus Panophrys (Anura, Megophryidae) from southeastern Guizhou Province, China
Source: Zookeys. 2021 Jun 24;1047:27–60. doi: 10.3897/zookeys.1047.61097 (PMC8249361; doi:10.3897/zookeys.1047.61097)
Supplement: XML Treatment for Panophrys congjiangensis [file zookeys.1047.61097-treatment1.xml]

<!DOCTYPE tp:taxon-treatment
  PUBLIC "-//TaxonX//DTD Taxonomic Treatment Publishing DTD v0 20100105//EN" "tax-treatment-NSO.dtd">
<tp:taxon-treatment xmlns:tp="http://www.plazi.org/taxpub"><tp:treatment-meta><kwd-group><label>Taxon classification</label><kwd><named-content xmlns:xlink="http://www.w3.org/1999/xlink" content-type="kingdom">Animalia</named-content></kwd><kwd><named-content xmlns:xlink="http://www.w3.org/1999/xlink" content-type="order">Hymenostomatida</named-content></kwd><kwd><named-content xmlns:xlink="http://www.w3.org/1999/xlink" content-type="family">Ophryoglenidae</named-content></kwd></kwd-group><mixed-citation publication-type="journal"><person-group><name><surname>Luo</surname><given-names>Tao</given-names></name><name><surname>Wang</surname><given-names>Yali</given-names></name><name><surname>Wang</surname><given-names>Siwei</given-names></name><name><surname>Lu</surname><given-names>Xueli</given-names></name><name><surname>Wang</surname><given-names>Weifeng</given-names></name><name><surname>Deng</surname><given-names>Huaiqing</given-names></name><name><surname>Zhou</surname><given-names>Jiang</given-names></name></person-group><article-title>A species of the genus <italic><tp:taxon-name><tp:taxon-name-part taxon-name-part-type="genus" reg="Panophrys">Panophrys</tp:taxon-name-part></tp:taxon-name></italic> (<tp:taxon-name><tp:taxon-name-part taxon-name-part-type="order">Anura</tp:taxon-name-part></tp:taxon-name>, <tp:taxon-name><tp:taxon-name-part taxon-name-part-type="family">Megophryidae</tp:taxon-name-part></tp:taxon-name>) from southeastern Guizhou Province, China</article-title><source>Zookeys</source><day>24</day><month>6</month><year>2021</year><volume>1047</volume><fpage>27</fpage><lpage>60</lpage><pub-id pub-id-type="doi">10.3897/zookeys.1047.61097</pub-id></mixed-citation></tp:treatment-meta><tp:nomenclature><tp:taxon-name><object-id xmlns:xlink="http://www.w3.org/1999/xlink" content-type="arpha" xlink:type="simple">AF664652-FBED-57D2-A8EC-DBD12779CA19</object-id>
              <tp:taxon-name-part taxon-name-part-type="genus" reg="Panophrys">Panophrys</tp:taxon-name-part>
              <tp:taxon-name-part taxon-name-part-type="species" reg="congjiangensis">congjiangensis</tp:taxon-name-part>
              <object-id xmlns:xlink="http://www.w3.org/1999/xlink" content-type="zoobank" xlink:type="simple">http://zoobank.org/B433A7B8-2C23-4EC7-8C94-BC7FECF8B584</object-id>
            </tp:taxon-name><tp:taxon-status xmlns:xlink="http://www.w3.org/1999/xlink" xlink:type="simple">sp. nov.</tp:taxon-status><xref ref-type="table" rid="T2">Table 2</xref><xref ref-type="fig" rid="F4">, Figs 4</xref><xref ref-type="fig" rid="F5">, 5</xref><xref ref-type="fig" rid="F6">, 6</xref></tp:nomenclature><tp:treatment-sec sec-type="type material" id="SECID0EJYDK"><title>Type material.</title><p><bold><italic>Holotype</italic>.</bold> GZNU20200706010 (Figs <xref ref-type="fig" rid="F4">4</xref>, <xref ref-type="fig" rid="F5">5</xref>), adult male, collected by Tao Luo on 6 May 2020 in the Yueliangshan Nature Reserve, Congjiang County, Guizhou Province, China (<named-content xmlns:xlink="http://www.w3.org/1999/xlink" content-type="dwc:verbatimCoordinates" xlink:type="simple"><named-content content-type="geo-json" specific-use="{&#34;type&#34;:&#34;Point&#34;,&#34;coordinates&#34;:[108.410076,25.614417]}" id="NCID0E6YDK" xlink:type="simple">25.614417°N, 108.410076°E</named-content></named-content>; ca. 730 m a.s.l.).</p><fig id="F4" position="float" orientation="portrait"><object-id xmlns:xlink="http://www.w3.org/1999/xlink" content-type="doi" xlink:type="simple">10.3897/zookeys.1047.61097.figure4</object-id><object-id xmlns:xlink="http://www.w3.org/1999/xlink" content-type="arpha" xlink:type="simple">4EA8FEA5-4A84-52CE-A40C-A6ACBBBA4BB2</object-id><label>Figure 4.</label><caption><p>Morphological features of the live adult male holotype GZNU20200706010 of <italic><tp:taxon-name><tp:taxon-name-part taxon-name-part-type="genus" reg="Panophrys">Panophrys</tp:taxon-name-part> <tp:taxon-name-part taxon-name-part-type="species" reg="congjiangensis">congjiangensis</tp:taxon-name-part></tp:taxon-name></italic> sp. nov. <bold>A</bold> single subgular vocal sac <bold>B</bold> dorsal view <bold>C</bold> dorsolateral view <bold>D</bold> ventral view <bold>E</bold> ventral view of hand <bold>F</bold> ventral view of foot <bold>G</bold> dorsal view of hand (1 indicates villiform gray-black nuptial spines) <bold>H</bold> iris. A was photographed at about 9 p.m., and <bold>B</bold> to <bold>H</bold> during the day, respectively.</p></caption><graphic xmlns:xlink="http://www.w3.org/1999/xlink" xlink:href="zookeys-1047-027-g004.jpg" position="float" orientation="portrait" xlink:type="simple" id="oo_559428.jpg"><uri content-type="original_file" xlink:type="simple">https://binary.pensoft.net/fig/559428</uri></graphic></fig><fig id="F5" position="float" orientation="portrait"><object-id xmlns:xlink="http://www.w3.org/1999/xlink" content-type="doi" xlink:type="simple">10.3897/zookeys.1047.61097.figure5</object-id><object-id xmlns:xlink="http://www.w3.org/1999/xlink" content-type="arpha" xlink:type="simple">5DE6758A-C260-551B-A895-365460DEFB4D</object-id><label>Figure 5.</label><caption><p>Morphological features of the preserved adult male holotype GZNU20200706010 of <italic><tp:taxon-name><tp:taxon-name-part taxon-name-part-type="genus" reg="Panophrys">Panophrys</tp:taxon-name-part> <tp:taxon-name-part taxon-name-part-type="species" reg="congjiangensis">congjiangensis</tp:taxon-name-part></tp:taxon-name></italic> sp. nov. <bold>A</bold> dorsal view <bold>B</bold> ventral view <bold>C</bold> lateral view <bold>D</bold> view of oral cavity <bold>E</bold> tongue <bold>F</bold> ventral view of hand <bold>G</bold> ventral view of foot.</p></caption><graphic xmlns:xlink="http://www.w3.org/1999/xlink" xlink:href="zookeys-1047-027-g005.jpg" position="float" orientation="portrait" xlink:type="simple" id="oo_559429.jpg"><uri content-type="original_file" xlink:type="simple">https://binary.pensoft.net/fig/559429</uri></graphic></fig><p><bold><italic>Paratypes</italic>.</bold> Nineteen adult specimens (15 males and 4 females) from the same locality. Eleven males (GZNU20200706001–06009, GZNU20200706012–06013) collected with the holotype on 6 July 2020 by Tao Luo, Xueli Lu, and Weifeng Wang. One female (GZNU20200706011) collected with the holotype by Tao Luo. Three males (GZNU200707001–07003) collected on 7 July 2020 by Tao Luo. Three females (GZNU20200706004, GZNU20200706005, and GZNU20200706006) collected on 7 July 2020 by Tao Luo.</p></tp:treatment-sec><tp:treatment-sec sec-type="etymology" id="SECID0E42DK"><title>Etymology.</title><p>The specific epithet “<tp:taxon-name><tp:taxon-name-part taxon-name-part-type="genus" reg="Panophrys"/><tp:taxon-name-part taxon-name-part-type="species" reg="congjiangensis">congjiangensis</tp:taxon-name-part></tp:taxon-name>” refers to the holotype locality, which is Yueliangshan Nature Reserve, located in Congjiang County, Guizhou Province, China. We propose the English common name “Congjiang Horned Toad” and the Chinese common name “Cong Jiang Jiao Chan (从江角蟾)”.</p></tp:treatment-sec><tp:treatment-sec sec-type="Differential diagnosis" id="SECID0EM3DK"><title>Differential diagnosis.</title><p><italic><tp:taxon-name><tp:taxon-name-part taxon-name-part-type="genus" reg="Panophrys">Panophrys</tp:taxon-name-part> <tp:taxon-name-part taxon-name-part-type="species" reg="congjiangensis">congjiangensis</tp:taxon-name-part></tp:taxon-name></italic> sp. nov. is assigned to the genus <italic><tp:taxon-name><tp:taxon-name-part taxon-name-part-type="genus" reg="Panophrys">Panophrys</tp:taxon-name-part></tp:taxon-name></italic> based on molecular phylogenetic analyses and the following characteristics, which are diagnostic for this genus: (1) snout shield-like; (2) snout projecting beyond the lower jaw; (3) tympanum distinct (4) canthus rostralis distinct; (5) chest gland small and round, closer to axilla than to midventral line; (6) femoral gland on rear of thigh; (7) vertical pupils (Fei et al. 2006; <xref ref-type="bibr" rid="B19">Fei and Ye 2016</xref>; <xref ref-type="bibr" rid="B84">Su et al. 2020</xref>).</p><p><italic><tp:taxon-name><tp:taxon-name-part taxon-name-part-type="genus" reg="Panophrys">Panophrys</tp:taxon-name-part> <tp:taxon-name-part taxon-name-part-type="species" reg="congjiangensis">congjiangensis</tp:taxon-name-part></tp:taxon-name></italic> sp. nov. is distinguished from its congeners by a combination of the following characters: (1) medium body size (<abbrev xmlns:xlink="http://www.w3.org/1999/xlink" xlink:title="snout-vent length (from tip of snout to posterior margin of vent)" id="ABBRID0EZ4DK" xlink:type="simple">SVL</abbrev>: 28.6–33.4 mm in males and 38.4–40.2 mm in females); (2) single small horn-like tubercle at edge of each upper eyelid; (3) tympanum distinctly visible (<abbrev xmlns:xlink="http://www.w3.org/1999/xlink" xlink:title="tympanum diameter" id="ABBRID0E44DK" xlink:type="simple">TD</abbrev>/<abbrev xmlns:xlink="http://www.w3.org/1999/xlink" xlink:title="eye diameter" id="ABBRID0EB5DK" xlink:type="simple">ED</abbrev> ratio 0.47–0.66); (4) vomerine teeth absent; (5) tongue not notched behind; (6) a narrow and unobvious lateral fringe on toes; (7) relative finger lengths II &lt; I &lt; V &lt; III; (8) rudimentary webs on toes; (9) hindlimbs slender, heels overlapping when thighs are positioned at right angles to body; (10) two metacarpal tubercles on palm, with inner metatarsal tubercle long and oval-shaped; (11) tibiotarsal articulation reaching nostril when leg is stretched forward; (12) dorsal skin rough, with numerous orange-red granules, ventral surface smooth; (13) single internal subgular vocal sac present in males; (14) in breeding males, weak gray-black nuptial pads with black nuptial spines present on dorsal surfaces of bases of first and second fingers.</p></tp:treatment-sec><tp:treatment-sec sec-type="description" id="SECID0EF5DK"><title>Description of holotype.</title><p>GZNU20200706010 (Figs <xref ref-type="fig" rid="F4">4</xref>, <xref ref-type="fig" rid="F5">5</xref>), adult male. Medium body size, <abbrev xmlns:xlink="http://www.w3.org/1999/xlink" xlink:title="snout-vent length (from tip of snout to posterior margin of vent)" id="ABBRID0ET5DK" xlink:type="simple">SVL</abbrev> 33.4 mm; head length slightly larger than head width (<abbrev xmlns:xlink="http://www.w3.org/1999/xlink" xlink:title="head length" id="ABBRID0EX5DK" xlink:type="simple">HDL</abbrev>/<abbrev xmlns:xlink="http://www.w3.org/1999/xlink" xlink:title="head width (head width at the commissure of the jaws)" id="ABBRID0E25DK" xlink:type="simple">HDW</abbrev> ratio 1.02); snout short, rounded and projecting beyond the lower jaw in dorsal view, longer than eye diameter (<abbrev xmlns:xlink="http://www.w3.org/1999/xlink" xlink:title="snout length (from tip of snout to the anterior corner of the eye)" id="ABBRID0E65DK" xlink:type="simple">SNT</abbrev>/<abbrev xmlns:xlink="http://www.w3.org/1999/xlink" xlink:title="eye diameter" id="ABBRID0ED6DK" xlink:type="simple">ED</abbrev> ratio 1.11); nostril rounded, distinct, and closer to the tip of the snout than to the eye (<abbrev xmlns:xlink="http://www.w3.org/1999/xlink" xlink:title="snout length (from tip of snout to the anterior corner of the eye)" id="ABBRID0EH6DK" xlink:type="simple">SNT</abbrev>/<abbrev xmlns:xlink="http://www.w3.org/1999/xlink" xlink:title="nasal to eye distance (distance between the nasal and the anterior corner of the eye)" id="ABBRID0EL6DK" xlink:type="simple">NED</abbrev> ratio 1.83); internasal distance greater than interorbital distance (<abbrev xmlns:xlink="http://www.w3.org/1999/xlink" xlink:title="internasal distance (distance between nares)" id="ABBRID0EP6DK" xlink:type="simple">IND</abbrev>/<abbrev xmlns:xlink="http://www.w3.org/1999/xlink" xlink:title="interorbital distance (minimum distance between upper eyelids)" id="ABBRID0ET6DK" xlink:type="simple">IOD</abbrev> ratio 1.19); internasal distance greater than upper eyelid width (<abbrev xmlns:xlink="http://www.w3.org/1999/xlink" xlink:title="internasal distance (distance between nares)" id="ABBRID0EX6DK" xlink:type="simple">IND</abbrev>/<abbrev xmlns:xlink="http://www.w3.org/1999/xlink" xlink:title="upper eyelid width (greatest width of the upper eyelid margins measured perpendicular to the anterior-posterior axis)" id="ABBRID0E26DK" xlink:type="simple">UEW</abbrev> ratio 1.28); region vertical and concave; canthus rostralis well-developed; top of head slightly concave in dorsal view; a small horn-like tubercle at the edge of the upper eyelid; eyes large, slightly protuberant in dorsal view, eye diameter 34% of head length, pupils vertical (Fig. <xref ref-type="fig" rid="F4">4H</xref>); tympanum distinct, tympanum diameter less than eye diameter (<abbrev xmlns:xlink="http://www.w3.org/1999/xlink" xlink:title="tympanum diameter" id="ABBRID0EDAEK" xlink:type="simple">TD</abbrev>/<abbrev xmlns:xlink="http://www.w3.org/1999/xlink" xlink:title="eye diameter" id="ABBRID0EHAEK" xlink:type="simple">ED</abbrev> ratio 0.63); vomerine ridges and vomerine teeth absent; tongue is melon seed-shaped and not notched behind (Fig. <xref ref-type="fig" rid="F5">5E</xref>).</p><p>Forelimbs slender and comparatively short, the length of lower arm and hand 44.01% of <abbrev xmlns:xlink="http://www.w3.org/1999/xlink" xlink:title="snout-vent length (from tip of snout to posterior margin of vent)" id="ABBRID0ERAEK" xlink:type="simple">SVL</abbrev>; fingers slender, relative finger lengths: II &lt; I &lt; IV &lt; III; tips of fingers slightly dilated, round, without lateral fringes; one distinct subarticular tubercle at the base of each finger; two metacarpal tubercles on the palm; prominent, the outer one long and thin, the inner one oval-shaped, inner metacarpal tubercles longer than outer metacarpal tubercles (<abbrev xmlns:xlink="http://www.w3.org/1999/xlink" xlink:title="inner palmar tubercle length (measured as maximal distance from proximal to distal ends of the inner palmar tubercle)" id="ABBRID0EVAEK" xlink:type="simple">IPTL</abbrev>/OPT ratio 1.13).</p><p>Hindlimbs slender (<abbrev xmlns:xlink="http://www.w3.org/1999/xlink" xlink:title="hindlimb length (distance from tip of fourth toe to vent)" id="ABBRID0E2AEK" xlink:type="simple">HLL</abbrev>/<abbrev xmlns:xlink="http://www.w3.org/1999/xlink" xlink:title="snout-vent length (from tip of snout to posterior margin of vent)" id="ABBRID0E6AEK" xlink:type="simple">SVL</abbrev> ratio 1.80); heels slightly overlapping when thighs are positioned at right angles to the body; tibiotarsal articulation reaching the nostril when leg stretched forward; foot length less than tibia length (<abbrev xmlns:xlink="http://www.w3.org/1999/xlink" xlink:title="foot length" id="ABBRID0EDBEK" xlink:type="simple">FL</abbrev>/<abbrev xmlns:xlink="http://www.w3.org/1999/xlink" xlink:title="tibia length" id="ABBRID0EHBEK" xlink:type="simple">TL</abbrev> ratio 0.90); relative toe lengths I &lt; II &lt; V &lt; III &lt; IV; tips of toes round and slightly dilated; toes with narrow and unobvious lateral fringes and rudiment webs; one subarticular tubercle at the base of each toe; inner metatarsal tubercle long oval-shaped and the outer one absent.</p><p>Dorsal skin rough with numerous orange-red granules; several large warts scattered on flanks and dorsal limbs; several tubercles on upper eyelid, including a small horn-like prominent tubercle on the edge (Fig. <xref ref-type="fig" rid="F4">4H</xref>); supratympanic fold distinct; tubercles on the dorsum forming a discontinuous X-shaped ridge, the V-shaped ridges disconnected; two discontinuous dorsolateral parallel ridges on either side of the X-shaped ridges; an inverted triangular brown speckle between two upper eyelids; four transverse skin ridges on the dorsal shank and thigh; ventral surface smooth; chest with small, round glands, closer to the axilla than to midventral line; femoral glands on rear of thigh; numerous white granules on ventral surface of thigh; posterior end of body distinctly protruding, forming an arc-shaped swelling above anal region.</p></tp:treatment-sec><tp:treatment-sec sec-type="Coloration of holotype in life" id="SECID0ERBEK"><title>Coloration of holotype in life</title><p><bold>(Fig. <xref ref-type="fig" rid="F4">4</xref>).</bold> Dorsal surfaces of head and trunk brownish gray; triangular marking with light edge between eyes; dark X-shaped marking with light edge on central dorsum; supratympanic fold light brown; four dark brown transverse bands on dorsal surfaces of thigh and shank; 2–4 dark brown and white vertical bars on lower and upper lip; dark vertical band below eye; iris copper-brown; throat and anterior chest light purple-brown; belly light orange-red with large white blotch and small grey blotch in belly center, and small white blotches and large black patches on belly sides, forming a discontinuous line; ventral surfaces of forelimbs purplish brown; some white spots on the ventral surfaces of hindlimbs; palms orange-red with a small black-brown blotch; ventral surfaces of first and second toes orange-red, ventral surfaces of remaining three toes black-brown; soles black-brown; tips of digits grey-white; pectoral and femoral glands white.</p></tp:treatment-sec><tp:treatment-sec sec-type="Preserved holotype coloration" id="SECID0E5BEK"><title>Preserved holotype coloration</title><p><bold>(Fig. <xref ref-type="fig" rid="F5">5</xref>).</bold> After preservation in ethanol, dorsal surfaces light brownish grey; dorsal surface of head dark gray; X-shaped ridges on dorsum indistinct and transverse bands on limbs and digits distinct, coloration lighter; throat dark black-brown; chest light black-brown; belly light gray-white with large black-brown blotches on sides and a small gray-brown blotch in center; posterior ventral body surface, inner thigh, and upper part of tibia milky yellow; palms and metatarsal tubercle milky yellow with a small gray-brown blotch; ventral surfaces of soles and toes dark black-brown; inner metatarsal tubercle milky yellow.</p></tp:treatment-sec><tp:treatment-sec sec-type="variation" id="SECID0ELCEK"><title>Variations.</title><p>Measurements of the type series are shown in Tables <xref ref-type="table" rid="T2">2</xref>, <xref ref-type="table" rid="T4">4</xref>. Females (<abbrev xmlns:xlink="http://www.w3.org/1999/xlink" xlink:title="snout-vent length (from tip of snout to posterior margin of vent)" id="ABBRID0EZCEK" xlink:type="simple">SVL</abbrev> 39.3 ± 0.7 mm, <italic>N</italic> = 4) had larger bodies than males (<abbrev xmlns:xlink="http://www.w3.org/1999/xlink" xlink:title="snout-vent length (from tip of snout to posterior margin of vent)" id="ABBRID0E6CEK" xlink:type="simple">SVL</abbrev> 31.2 ± 1.4 mm, <italic>N</italic> = 15). In life, the diagnostic morphological characters of all paratypes were identical to those of the holotype. However, coloration and stripe patterns differed among individuals (Fig. <xref ref-type="fig" rid="F6">6</xref>). For example, male GZNU20200706007 (Fig. <xref ref-type="fig" rid="F6">6A</xref>) had a brown-black back and a black-brown belly with some large white patches, as well as two V-shaped markings that were virtually connected. This specimen also had warts on both sides of the body, forming a transverse skin ridge that almost connected to the second V-shaped marking. In contrast, male GZNU20200706008 (Fig. <xref ref-type="fig" rid="F6">6B</xref>) had a large black spot between the upper eyelids. The throat and anterior belly of this specimen were purple–brownish, while the belly was light milky yellow, with two large black blotches and a small white blotch on the body sides. In specimens GZNU20200706009 and GZNU20200706012 (Fig. <xref ref-type="fig" rid="F6">6C, E</xref>), the warts on both sides of the body formed transverse skin ridges connected to the second V-shaped marking and extending behind the tympanum; three white small blotches were present on the body sides. In specimens GZNU20200706013 and GZNU20200706012 (Fig. <xref ref-type="fig" rid="F6">6D, E</xref>), the back was light reddish brown.</p><fig id="F6" position="float" orientation="portrait"><object-id xmlns:xlink="http://www.w3.org/1999/xlink" content-type="doi" xlink:type="simple">10.3897/zookeys.1047.61097.figure6</object-id><object-id xmlns:xlink="http://www.w3.org/1999/xlink" content-type="arpha" xlink:type="simple">54AACDCA-EF3B-5990-9970-18F12C482F36</object-id><label>Figure 6.</label><caption><p>Paratypes of <italic><tp:taxon-name><tp:taxon-name-part taxon-name-part-type="genus" reg="Panophrys">Panophrys</tp:taxon-name-part> <tp:taxon-name-part taxon-name-part-type="species" reg="congjiangensis">congjiangensis</tp:taxon-name-part></tp:taxon-name></italic> sp. nov. in life <bold>A</bold> GZNU20200706007, adult male <bold>B</bold> GZNU20200706008, adult male <bold>C</bold> GZNU20200706009, adult male <bold>D</bold> GZNU2020706013, adult male <bold>E</bold> GZNU20200706012, adult female. So, the images were all taken at 8 am.</p></caption><graphic xmlns:xlink="http://www.w3.org/1999/xlink" xlink:href="zookeys-1047-027-g006.jpg" position="float" orientation="portrait" xlink:type="simple" id="oo_559430.jpg"><uri content-type="original_file" xlink:type="simple">https://binary.pensoft.net/fig/559430</uri></graphic></fig></tp:treatment-sec><tp:treatment-sec sec-type="Advertisement call" id="SECID0E2EEK"><title>Advertisement call.</title><p>The call description is based on recordings of the holotype <abbrev xmlns:xlink="http://www.w3.org/1999/xlink" content-type="institution" xlink:title="Guizhou Normal University" id="ABBRID0EBFEK" xlink:type="simple">GZNU</abbrev> 20200706010 (Fig. <xref ref-type="fig" rid="F7">7</xref>) from the bamboo forest near the streamlet. The ambient air temperature during the recording was 25.3 °C. Each call contains 9–14 syllables (mean 11.60 ± 2.07, <italic>N</italic> = 5). The call consists of a few strophes, each 2.41–3.43 s in duration (mean 2.75 ± 0.46, <italic>N</italic> = 4). Each syllable has a duration of 0.05–0.09 s (mean 0.07 ± 0.06, <italic>N</italic> = 58). The interval between syllables has a duration of 0.10–0.31 s (mean 0.167 ± 0.042, <italic>N</italic> = 53).</p><fig id="F7" position="float" orientation="portrait"><object-id xmlns:xlink="http://www.w3.org/1999/xlink" content-type="doi" xlink:type="simple">10.3897/zookeys.1047.61097.figure7</object-id><object-id xmlns:xlink="http://www.w3.org/1999/xlink" content-type="arpha" xlink:type="simple">8A6A16E8-461E-5BB7-8FE2-818B7186F0CE</object-id><label>Figure 7.</label><caption><p>Visualization of advertisement calls of <italic><tp:taxon-name><tp:taxon-name-part taxon-name-part-type="genus" reg="Panophrys">Panophrys</tp:taxon-name-part> <tp:taxon-name-part taxon-name-part-type="species" reg="congjiangensis">congjiangensis</tp:taxon-name-part></tp:taxon-name></italic> sp. nov. <bold>A</bold> waveform showing 12 notes of one call <bold>B</bold> waveform showing one note <bold>C</bold> sonogram showing 12 notes of one call <bold>D</bold> sonogram showing one note.</p></caption><graphic xmlns:xlink="http://www.w3.org/1999/xlink" xlink:href="zookeys-1047-027-g007.jpg" position="float" orientation="portrait" xlink:type="simple" id="oo_559431.jpg"><uri content-type="original_file" xlink:type="simple">https://binary.pensoft.net/fig/559431</uri></graphic></fig></tp:treatment-sec><tp:treatment-sec sec-type="Sexual dimorphism" id="SECID0ESGEK"><title>Sexual dimorphism.</title><p>Adult males (<abbrev xmlns:xlink="http://www.w3.org/1999/xlink" xlink:title="snout-vent length (from tip of snout to posterior margin of vent)" id="ABBRID0EYGEK" xlink:type="simple">SVL</abbrev> 28.6–33.4 mm) smaller than adult females (<abbrev xmlns:xlink="http://www.w3.org/1999/xlink" xlink:title="snout-vent length (from tip of snout to posterior margin of vent)" id="ABBRID0E3GEK" xlink:type="simple">SVL</abbrev> 38.4–40.2 mm). Adult males with single internal subgular vocal sac (Fig. <xref ref-type="fig" rid="F4">4A</xref>). Breeding males with grey-black nuptial pads with obvious black nuptial spines on dorsal surfaces of bases of first and second fingers.</p></tp:treatment-sec><tp:treatment-sec sec-type="comparisons" id="SECID0EEHEK"><title>Comparisons.</title><p>Comparative data of <italic><tp:taxon-name><tp:taxon-name-part taxon-name-part-type="genus" reg="Panophrys">Panophrys</tp:taxon-name-part> <tp:taxon-name-part taxon-name-part-type="species" reg="congjiangensis">congjiangensis</tp:taxon-name-part></tp:taxon-name></italic> sp. nov. with 59 recognized congeners of <italic><tp:taxon-name><tp:taxon-name-part taxon-name-part-type="genus" reg="Panophrys">Panophrys</tp:taxon-name-part></tp:taxon-name></italic> are given in Suppl. material <xref ref-type="supplementary-material" rid="S4">4</xref>: Table S4.</p><p>By having small body size, <abbrev xmlns:xlink="http://www.w3.org/1999/xlink" xlink:title="snout-vent length (from tip of snout to posterior margin of vent)" id="ABBRID0EGIEK" xlink:type="simple">SVL</abbrev> 30.4–34.1 mm in males, <italic><tp:taxon-name><tp:taxon-name-part taxon-name-part-type="genus" reg="Panophrys">Panophrys</tp:taxon-name-part> <tp:taxon-name-part taxon-name-part-type="species" reg="congjiangensis">congjiangensis</tp:taxon-name-part></tp:taxon-name></italic> sp. nov. differs from <italic><tp:taxon-name><tp:taxon-name-part taxon-name-part-type="genus" reg="Panophrys">P.</tp:taxon-name-part> <tp:taxon-name-part taxon-name-part-type="species" reg="baolongensis">baolongensis</tp:taxon-name-part></tp:taxon-name></italic> (42.0–45.0 in males), <italic><tp:taxon-name><tp:taxon-name-part taxon-name-part-type="genus" reg="Panophrys">P.</tp:taxon-name-part> <tp:taxon-name-part taxon-name-part-type="species" reg="binlingensis">binlingensis</tp:taxon-name-part></tp:taxon-name></italic> (45.1–51.0 in males), <italic><tp:taxon-name><tp:taxon-name-part taxon-name-part-type="genus" reg="Panophrys">P.</tp:taxon-name-part> <tp:taxon-name-part taxon-name-part-type="species" reg="boettgeri">boettgeri</tp:taxon-name-part></tp:taxon-name></italic> (34.5–37.8 in males), <italic><tp:taxon-name><tp:taxon-name-part taxon-name-part-type="genus" reg="Panophrys">P.</tp:taxon-name-part> <tp:taxon-name-part taxon-name-part-type="species" reg="caobangensis">caobangensis</tp:taxon-name-part></tp:taxon-name></italic> (34.9–38.9 in males), <italic><tp:taxon-name><tp:taxon-name-part taxon-name-part-type="genus" reg="Panophrys">P.</tp:taxon-name-part> <tp:taxon-name-part taxon-name-part-type="species" reg="caudoprocta">caudoprocta</tp:taxon-name-part></tp:taxon-name></italic> (81.3 in single male), <italic><tp:taxon-name><tp:taxon-name-part taxon-name-part-type="genus" reg="Panophrys">P.</tp:taxon-name-part> <tp:taxon-name-part taxon-name-part-type="species" reg="hoanglienensis">hoanglienensis</tp:taxon-name-part></tp:taxon-name></italic> (37.4–47.6 in males), <italic><tp:taxon-name><tp:taxon-name-part taxon-name-part-type="genus" reg="Panophrys">P.</tp:taxon-name-part> <tp:taxon-name-part taxon-name-part-type="species" reg="huangshanensis">huangshanensis</tp:taxon-name-part></tp:taxon-name></italic> (36.0–41.6 in males), <italic><tp:taxon-name><tp:taxon-name-part taxon-name-part-type="genus" reg="Panophrys">P.</tp:taxon-name-part> <tp:taxon-name-part taxon-name-part-type="species" reg="insularis">insularis</tp:taxon-name-part></tp:taxon-name></italic> (36.8–41.2 in males), <italic><tp:taxon-name><tp:taxon-name-part taxon-name-part-type="genus" reg="Panophrys">P.</tp:taxon-name-part> <tp:taxon-name-part taxon-name-part-type="species" reg="jingdongensis">jingdongensis</tp:taxon-name-part></tp:taxon-name></italic> (53.0–56.5 in males), <italic><tp:taxon-name><tp:taxon-name-part taxon-name-part-type="genus" reg="Panophrys">P.</tp:taxon-name-part> <tp:taxon-name-part taxon-name-part-type="species" reg="mirabilis">mirabilis</tp:taxon-name-part></tp:taxon-name></italic> (55.8–61.4 in males), <italic><tp:taxon-name><tp:taxon-name-part taxon-name-part-type="genus" reg="Panophrys">P.</tp:taxon-name-part> <tp:taxon-name-part taxon-name-part-type="species" reg="obesa">obesa</tp:taxon-name-part></tp:taxon-name></italic> (35.6 in single male), <italic><tp:taxon-name><tp:taxon-name-part taxon-name-part-type="genus" reg="Panophrys">P.</tp:taxon-name-part> <tp:taxon-name-part taxon-name-part-type="species" reg="palpebralespinosa">palpebralespinosa</tp:taxon-name-part></tp:taxon-name></italic> (36.2–38.0 in males), <italic><tp:taxon-name><tp:taxon-name-part taxon-name-part-type="genus" reg="Panophrys">P.</tp:taxon-name-part> <tp:taxon-name-part taxon-name-part-type="species" reg="sangzhiensis">sangzhiensis</tp:taxon-name-part></tp:taxon-name></italic> (54.7 in single male), and <italic><tp:taxon-name><tp:taxon-name-part taxon-name-part-type="genus" reg="Panophrys">P.</tp:taxon-name-part> <tp:taxon-name-part taxon-name-part-type="species" reg="xiangnanensis">xiangnanensis</tp:taxon-name-part></tp:taxon-name></italic> (38.6–42.0 in males). By having larger body size, <abbrev xmlns:xlink="http://www.w3.org/1999/xlink" xlink:title="snout-vent length (from tip of snout to posterior margin of vent)" id="ABBRID0EPNEK" xlink:type="simple">SVL</abbrev> 30.4–34.1 mm in males, <italic><tp:taxon-name><tp:taxon-name-part taxon-name-part-type="genus" reg="Panophrys">Panophrys</tp:taxon-name-part> <tp:taxon-name-part taxon-name-part-type="species" reg="congjiangensis">congjiangensis</tp:taxon-name-part></tp:taxon-name></italic> sp. nov. differs from <italic><tp:taxon-name><tp:taxon-name-part taxon-name-part-type="genus" reg="Panophrys">P.</tp:taxon-name-part> <tp:taxon-name-part taxon-name-part-type="species" reg="cheni">cheni</tp:taxon-name-part></tp:taxon-name></italic> (26.2–29.5 in males), <italic><tp:taxon-name><tp:taxon-name-part taxon-name-part-type="genus" reg="Panophrys">P.</tp:taxon-name-part> <tp:taxon-name-part taxon-name-part-type="species" reg="daiyunensis">daiyunensis</tp:taxon-name-part></tp:taxon-name></italic> (27.6–28.7 in males), <italic><tp:taxon-name><tp:taxon-name-part taxon-name-part-type="genus" reg="Panophrys">P.</tp:taxon-name-part> <tp:taxon-name-part taxon-name-part-type="species" reg="kuatunensis">kuatunensis</tp:taxon-name-part></tp:taxon-name></italic> (26.2–29.6 in males), <italic><tp:taxon-name><tp:taxon-name-part taxon-name-part-type="genus" reg="Panophrys">P.</tp:taxon-name-part> <tp:taxon-name-part taxon-name-part-type="species" reg="sanmingensis">sanmingensis</tp:taxon-name-part></tp:taxon-name></italic> (27.0–29.5 in males), <italic><tp:taxon-name><tp:taxon-name-part taxon-name-part-type="genus" reg="Panophrys">P.</tp:taxon-name-part> <tp:taxon-name-part taxon-name-part-type="species" reg="yeae">yeae</tp:taxon-name-part></tp:taxon-name></italic> (23 in single male), and <italic><tp:taxon-name><tp:taxon-name-part taxon-name-part-type="genus" reg="Panophrys">P.</tp:taxon-name-part> <tp:taxon-name-part taxon-name-part-type="species" reg="zhoui">zhoui</tp:taxon-name-part></tp:taxon-name></italic> (23.8–29.1 in males). By having small body size, <abbrev xmlns:xlink="http://www.w3.org/1999/xlink" xlink:title="snout-vent length (from tip of snout to posterior margin of vent)" id="ABBRID0EAQEK" xlink:type="simple">SVL</abbrev> 38.9–40.2 mm in females, <italic><tp:taxon-name><tp:taxon-name-part taxon-name-part-type="genus" reg="Panophrys">Panophrys</tp:taxon-name-part> <tp:taxon-name-part taxon-name-part-type="species" reg="congjiangensis">congjiangensis</tp:taxon-name-part></tp:taxon-name></italic> sp. nov. differs from <italic><tp:taxon-name><tp:taxon-name-part taxon-name-part-type="genus" reg="Panophrys">P.</tp:taxon-name-part> <tp:taxon-name-part taxon-name-part-type="species" reg="fansipanensis">fansipanensis</tp:taxon-name-part></tp:taxon-name></italic> (41.7–42.5 in females), <italic><tp:taxon-name><tp:taxon-name-part taxon-name-part-type="genus" reg="Panophrys">P.</tp:taxon-name-part> <tp:taxon-name-part taxon-name-part-type="species" reg="minor">minor</tp:taxon-name-part></tp:taxon-name></italic> (42.0–48.2 in females), <italic><tp:taxon-name><tp:taxon-name-part taxon-name-part-type="genus" reg="Panophrys">P.</tp:taxon-name-part> <tp:taxon-name-part taxon-name-part-type="species" reg="tuberogranulata">tuberogranulata</tp:taxon-name-part></tp:taxon-name></italic> (50.5 in single female), <italic><tp:taxon-name><tp:taxon-name-part taxon-name-part-type="genus" reg="Panophrys">P.</tp:taxon-name-part> <tp:taxon-name-part taxon-name-part-type="species" reg="wuliangshanensis">wuliangshanensis</tp:taxon-name-part></tp:taxon-name></italic> (41.3 in single female), <italic><tp:taxon-name><tp:taxon-name-part taxon-name-part-type="genus" reg="Panophrys">P.</tp:taxon-name-part> <tp:taxon-name-part taxon-name-part-type="species" reg="xianjuensis">xianjuensis</tp:taxon-name-part></tp:taxon-name></italic> (41.6 in single female), and <italic><tp:taxon-name><tp:taxon-name-part taxon-name-part-type="genus" reg="Panophrys">P.</tp:taxon-name-part> <tp:taxon-name-part taxon-name-part-type="species" reg="yangmingensis">yangmingensis</tp:taxon-name-part></tp:taxon-name></italic> (45.2 in single female).</p><p>Nine <italic><tp:taxon-name><tp:taxon-name-part taxon-name-part-type="genus" reg="Panophrys">Panophrys</tp:taxon-name-part></tp:taxon-name></italic> species were previously recorded from the Guizhou Province, namely <italic><tp:taxon-name><tp:taxon-name-part taxon-name-part-type="genus" reg="Panophrys">P.</tp:taxon-name-part> <tp:taxon-name-part taxon-name-part-type="species" reg="anlongensis">anlongensis</tp:taxon-name-part></tp:taxon-name></italic>, <italic><tp:taxon-name><tp:taxon-name-part taxon-name-part-type="genus" reg="Panophrys">P.</tp:taxon-name-part> <tp:taxon-name-part taxon-name-part-type="species" reg="chishuiensis">chishuiensis</tp:taxon-name-part></tp:taxon-name></italic>, <italic><tp:taxon-name><tp:taxon-name-part taxon-name-part-type="genus" reg="Panophrys">P.</tp:taxon-name-part> <tp:taxon-name-part taxon-name-part-type="species" reg="jiangi">jiangi</tp:taxon-name-part></tp:taxon-name></italic>, <italic><tp:taxon-name><tp:taxon-name-part taxon-name-part-type="genus" reg="Panophrys">P.</tp:taxon-name-part> <tp:taxon-name-part taxon-name-part-type="species" reg="leishanensis">leishanensis</tp:taxon-name-part></tp:taxon-name></italic>, <italic><tp:taxon-name><tp:taxon-name-part taxon-name-part-type="genus" reg="Panophrys">P.</tp:taxon-name-part> <tp:taxon-name-part taxon-name-part-type="species" reg="liboensis">liboensis</tp:taxon-name-part></tp:taxon-name></italic>, <italic><tp:taxon-name><tp:taxon-name-part taxon-name-part-type="genus" reg="Panophrys">P.</tp:taxon-name-part> <tp:taxon-name-part taxon-name-part-type="species" reg="omeimontis">omeimontis</tp:taxon-name-part></tp:taxon-name></italic>, <italic><tp:taxon-name><tp:taxon-name-part taxon-name-part-type="genus" reg="Panophrys">P.</tp:taxon-name-part> <tp:taxon-name-part taxon-name-part-type="species" reg="shuichengensis">shuichengensis</tp:taxon-name-part></tp:taxon-name></italic>, <italic><tp:taxon-name><tp:taxon-name-part taxon-name-part-type="genus" reg="Panophrys">P.</tp:taxon-name-part> <tp:taxon-name-part taxon-name-part-type="species" reg="spinata">spinata</tp:taxon-name-part></tp:taxon-name></italic>, and <italic><tp:taxon-name><tp:taxon-name-part taxon-name-part-type="genus" reg="Panophrys">P.</tp:taxon-name-part> <tp:taxon-name-part taxon-name-part-type="species" reg="qianbeiensis">qianbeiensis</tp:taxon-name-part></tp:taxon-name>. <tp:taxon-name><tp:taxon-name-part taxon-name-part-type="genus" reg="Panophrys">Panophrys</tp:taxon-name-part> <tp:taxon-name-part taxon-name-part-type="species" reg="congjiangensis">congjiangensis</tp:taxon-name-part></tp:taxon-name></italic> sp. nov. differs from <italic><tp:taxon-name><tp:taxon-name-part taxon-name-part-type="genus" reg="Panophrys">P.</tp:taxon-name-part> <tp:taxon-name-part taxon-name-part-type="species" reg="anlongensis">anlongensis</tp:taxon-name-part></tp:taxon-name></italic> by having small body size, <abbrev xmlns:xlink="http://www.w3.org/1999/xlink" xlink:title="snout-vent length (from tip of snout to posterior margin of vent)" id="ABBRID0ESWEK" xlink:type="simple">SVL</abbrev> 30.4–34.1 mm in males and 38.9–40.2 mm in females (vs. 40.0–45.5 mm in males and 48.9–51.2 in females), tibiotarsal articulation reaching the nostril when leg stretched forward (vs. reaching to the level of mid-eye). <italic><tp:taxon-name><tp:taxon-name-part taxon-name-part-type="genus" reg="Panophrys">Panophrys</tp:taxon-name-part> <tp:taxon-name-part taxon-name-part-type="species" reg="congjiangensis">congjiangensis</tp:taxon-name-part></tp:taxon-name></italic> sp. nov. differs from <italic><tp:taxon-name><tp:taxon-name-part taxon-name-part-type="genus" reg="Panophrys">P.</tp:taxon-name-part> <tp:taxon-name-part taxon-name-part-type="species" reg="chishuiensis">chishuiensis</tp:taxon-name-part></tp:taxon-name></italic> by having small body size, <abbrev xmlns:xlink="http://www.w3.org/1999/xlink" xlink:title="snout-vent length (from tip of snout to posterior margin of vent)" id="ABBRID0EMXEK" xlink:type="simple">SVL</abbrev> 30.4–34.1 mm in males and 38.9–40.2 mm in females (vs. 43.4–44.1 mm in males and 44.8–49.8 in females), rudimentary webs on toes (vs. lacking webs), subarticular tubercles present on each toes (vs. absent), tibiotarsal articulation reaching the nostril when leg stretched forward (vs. reaching the level between tympanum and eye). <italic><tp:taxon-name><tp:taxon-name-part taxon-name-part-type="genus" reg="Panophrys">Panophrys</tp:taxon-name-part> <tp:taxon-name-part taxon-name-part-type="species" reg="congjiangensis">congjiangensis</tp:taxon-name-part></tp:taxon-name></italic> sp. nov. differs from <italic><tp:taxon-name><tp:taxon-name-part taxon-name-part-type="genus" reg="Panophrys">P.</tp:taxon-name-part> <tp:taxon-name-part taxon-name-part-type="species" reg="jiangi">jiangi</tp:taxon-name-part></tp:taxon-name></italic> by having slightly small body size, <abbrev xmlns:xlink="http://www.w3.org/1999/xlink" xlink:title="snout-vent length (from tip of snout to posterior margin of vent)" id="ABBRID0EGYEK" xlink:type="simple">SVL</abbrev> 30.4–34.1 mm in males (vs. 34.4–39.2 mm in males), relative finger lengths are II &lt; I &lt; V &lt; III (vs. I &lt; II &lt; V &lt; III), tibiotarsal articulation reaching the nostril when leg stretched forward (vs. reaching forward to the region between tympanum and eye). <italic><tp:taxon-name><tp:taxon-name-part taxon-name-part-type="genus" reg="Panophrys">Panophrys</tp:taxon-name-part> <tp:taxon-name-part taxon-name-part-type="species" reg="congjiangensis">congjiangensis</tp:taxon-name-part></tp:taxon-name></italic> sp. nov. differs from <italic><tp:taxon-name><tp:taxon-name-part taxon-name-part-type="genus" reg="Panophrys">P.</tp:taxon-name-part> <tp:taxon-name-part taxon-name-part-type="species" reg="liboensis">liboensis</tp:taxon-name-part></tp:taxon-name></italic>, <italic><tp:taxon-name><tp:taxon-name-part taxon-name-part-type="genus" reg="Panophrys">P.</tp:taxon-name-part> <tp:taxon-name-part taxon-name-part-type="species" reg="omeimontis">omeimontis</tp:taxon-name-part></tp:taxon-name></italic>, <italic><tp:taxon-name><tp:taxon-name-part taxon-name-part-type="genus" reg="Panophrys">P.</tp:taxon-name-part> <tp:taxon-name-part taxon-name-part-type="species" reg="qianbeiensis">qianbeiensis</tp:taxon-name-part></tp:taxon-name></italic>, <italic><tp:taxon-name><tp:taxon-name-part taxon-name-part-type="genus" reg="Panophrys">P.</tp:taxon-name-part> <tp:taxon-name-part taxon-name-part-type="species" reg="shuichengensis">shuichengensis</tp:taxon-name-part></tp:taxon-name></italic>, and <italic><tp:taxon-name><tp:taxon-name-part taxon-name-part-type="genus" reg="Panophrys">P.</tp:taxon-name-part> <tp:taxon-name-part taxon-name-part-type="species" reg="spinata">spinata</tp:taxon-name-part></tp:taxon-name></italic> by having small body size, <abbrev xmlns:xlink="http://www.w3.org/1999/xlink" xlink:title="snout-vent length (from tip of snout to posterior margin of vent)" id="ABBRID0EM1EK" xlink:type="simple">SVL</abbrev> 30.4–34.1 mm in males and 38.9–40.2 mm in females (vs. <abbrev xmlns:xlink="http://www.w3.org/1999/xlink" xlink:title="snout-vent length (from tip of snout to posterior margin of vent)" id="ABBRID0EQ1EK" xlink:type="simple">SVL</abbrev>&gt;40 mm in males in <italic><tp:taxon-name><tp:taxon-name-part taxon-name-part-type="genus" reg="Panophrys">P.</tp:taxon-name-part> <tp:taxon-name-part taxon-name-part-type="species" reg="liboensis">liboensis</tp:taxon-name-part></tp:taxon-name></italic>, <italic><tp:taxon-name><tp:taxon-name-part taxon-name-part-type="genus" reg="Panophrys">P.</tp:taxon-name-part> <tp:taxon-name-part taxon-name-part-type="species" reg="omeimontis">omeimontis</tp:taxon-name-part></tp:taxon-name></italic>, <italic><tp:taxon-name><tp:taxon-name-part taxon-name-part-type="genus" reg="Panophrys">P.</tp:taxon-name-part> <tp:taxon-name-part taxon-name-part-type="species" reg="qianbeiensis">qianbeiensis</tp:taxon-name-part></tp:taxon-name></italic>, <italic><tp:taxon-name><tp:taxon-name-part taxon-name-part-type="genus" reg="Panophrys">P.</tp:taxon-name-part> <tp:taxon-name-part taxon-name-part-type="species" reg="shuichengensis">shuichengensis</tp:taxon-name-part></tp:taxon-name></italic>, and <italic><tp:taxon-name><tp:taxon-name-part taxon-name-part-type="genus" reg="Panophrys">P.</tp:taxon-name-part> <tp:taxon-name-part taxon-name-part-type="species" reg="spinata">spinata</tp:taxon-name-part></tp:taxon-name></italic>; vs. <abbrev xmlns:xlink="http://www.w3.org/1999/xlink" xlink:title="snout-vent length (from tip of snout to posterior margin of vent)" id="ABBRID0EL3EK" xlink:type="simple">SVL</abbrev>&gt;50 mm in females in <italic><tp:taxon-name><tp:taxon-name-part taxon-name-part-type="genus" reg="Panophrys">P.</tp:taxon-name-part> <tp:taxon-name-part taxon-name-part-type="species" reg="liboensis">liboensis</tp:taxon-name-part></tp:taxon-name></italic>, <italic><tp:taxon-name><tp:taxon-name-part taxon-name-part-type="genus" reg="Panophrys">P.</tp:taxon-name-part> <tp:taxon-name-part taxon-name-part-type="species" reg="omeimontis">omeimontis</tp:taxon-name-part></tp:taxon-name></italic>, <italic><tp:taxon-name><tp:taxon-name-part taxon-name-part-type="genus" reg="Panophrys">P.</tp:taxon-name-part> <tp:taxon-name-part taxon-name-part-type="species" reg="shuichengensis">shuichengensis</tp:taxon-name-part></tp:taxon-name></italic>, and <italic><tp:taxon-name><tp:taxon-name-part taxon-name-part-type="genus" reg="Panophrys">P.</tp:taxon-name-part> <tp:taxon-name-part taxon-name-part-type="species" reg="spinata">spinata</tp:taxon-name-part></tp:taxon-name></italic>), small horn-like tubercle at the edge of each upper eyelid (vs. slightly large in <italic><tp:taxon-name><tp:taxon-name-part taxon-name-part-type="genus" reg="Panophrys">P.</tp:taxon-name-part> <tp:taxon-name-part taxon-name-part-type="species" reg="liboensis">liboensis</tp:taxon-name-part></tp:taxon-name></italic> and <italic><tp:taxon-name><tp:taxon-name-part taxon-name-part-type="genus" reg="Panophrys">P.</tp:taxon-name-part> <tp:taxon-name-part taxon-name-part-type="species" reg="shuichengensis">shuichengensis</tp:taxon-name-part></tp:taxon-name></italic>; absence in <italic><tp:taxon-name><tp:taxon-name-part taxon-name-part-type="genus" reg="Panophrys">P.</tp:taxon-name-part> <tp:taxon-name-part taxon-name-part-type="species" reg="qianbeiensis">qianbeiensis</tp:taxon-name-part></tp:taxon-name></italic>), absence of vomerine teeth (vs. present in <italic><tp:taxon-name><tp:taxon-name-part taxon-name-part-type="genus" reg="Panophrys">P.</tp:taxon-name-part> <tp:taxon-name-part taxon-name-part-type="species" reg="liboensis">liboensis</tp:taxon-name-part></tp:taxon-name></italic>, <italic><tp:taxon-name><tp:taxon-name-part taxon-name-part-type="genus" reg="Panophrys">P.</tp:taxon-name-part> <tp:taxon-name-part taxon-name-part-type="species" reg="omeimontis">omeimontis</tp:taxon-name-part></tp:taxon-name></italic>, and <italic><tp:taxon-name><tp:taxon-name-part taxon-name-part-type="genus" reg="Panophrys">P.</tp:taxon-name-part> <tp:taxon-name-part taxon-name-part-type="species" reg="qianbeiensis">qianbeiensis</tp:taxon-name-part></tp:taxon-name></italic>), tongue not notched behind (vs. notched in <italic><tp:taxon-name><tp:taxon-name-part taxon-name-part-type="genus" reg="Panophrys">P.</tp:taxon-name-part> <tp:taxon-name-part taxon-name-part-type="species" reg="liboensis">liboensis</tp:taxon-name-part></tp:taxon-name></italic>, <italic><tp:taxon-name><tp:taxon-name-part taxon-name-part-type="genus" reg="Panophrys">P.</tp:taxon-name-part> <tp:taxon-name-part taxon-name-part-type="species" reg="omeimontis">omeimontis</tp:taxon-name-part></tp:taxon-name></italic>, <italic><tp:taxon-name><tp:taxon-name-part taxon-name-part-type="genus" reg="Panophrys">P.</tp:taxon-name-part> <tp:taxon-name-part taxon-name-part-type="species" reg="qianbeiensis">qianbeiensis</tp:taxon-name-part></tp:taxon-name></italic>, <italic><tp:taxon-name><tp:taxon-name-part taxon-name-part-type="genus" reg="Panophrys">P.</tp:taxon-name-part> <tp:taxon-name-part taxon-name-part-type="species" reg="shuichengensis">shuichengensis</tp:taxon-name-part></tp:taxon-name></italic>, and <italic><tp:taxon-name><tp:taxon-name-part taxon-name-part-type="genus" reg="Panophrys">P.</tp:taxon-name-part> <tp:taxon-name-part taxon-name-part-type="species" reg="spinata">spinata</tp:taxon-name-part></tp:taxon-name></italic>), lateral fringes on toes narrow and unobvious (vs. wide in <italic><tp:taxon-name><tp:taxon-name-part taxon-name-part-type="genus" reg="Panophrys">P.</tp:taxon-name-part> <tp:taxon-name-part taxon-name-part-type="species" reg="liboensis">liboensis</tp:taxon-name-part></tp:taxon-name></italic>, <italic><tp:taxon-name><tp:taxon-name-part taxon-name-part-type="genus" reg="Panophrys">P.</tp:taxon-name-part> <tp:taxon-name-part taxon-name-part-type="species" reg="qianbeiensis">qianbeiensis</tp:taxon-name-part></tp:taxon-name></italic>, <italic><tp:taxon-name><tp:taxon-name-part taxon-name-part-type="genus" reg="Panophrys">P.</tp:taxon-name-part> <tp:taxon-name-part taxon-name-part-type="species" reg="shuichengensis">shuichengensis</tp:taxon-name-part></tp:taxon-name></italic>, and <italic><tp:taxon-name><tp:taxon-name-part taxon-name-part-type="genus" reg="Panophrys">P.</tp:taxon-name-part> <tp:taxon-name-part taxon-name-part-type="species" reg="spinata">spinata</tp:taxon-name-part></tp:taxon-name></italic>), rudimentary webs on toes (vs. more than one-fourth webs in <italic><tp:taxon-name><tp:taxon-name-part taxon-name-part-type="genus" reg="Panophrys">P.</tp:taxon-name-part> <tp:taxon-name-part taxon-name-part-type="species" reg="qianbeiensis">qianbeiensis</tp:taxon-name-part></tp:taxon-name></italic>, <italic><tp:taxon-name><tp:taxon-name-part taxon-name-part-type="genus" reg="Panophrys">P.</tp:taxon-name-part> <tp:taxon-name-part taxon-name-part-type="species" reg="shuichengensis">shuichengensis</tp:taxon-name-part></tp:taxon-name></italic>, and <italic><tp:taxon-name><tp:taxon-name-part taxon-name-part-type="genus" reg="Panophrys">P.</tp:taxon-name-part> <tp:taxon-name-part taxon-name-part-type="species" reg="spinata">spinata</tp:taxon-name-part></tp:taxon-name></italic>), subarticular tubercles present on each toes (vs. absent in <italic><tp:taxon-name><tp:taxon-name-part taxon-name-part-type="genus" reg="Panophrys">P.</tp:taxon-name-part> <tp:taxon-name-part taxon-name-part-type="species" reg="liboensis">liboensis</tp:taxon-name-part></tp:taxon-name></italic> and <italic><tp:taxon-name><tp:taxon-name-part taxon-name-part-type="genus" reg="Panophrys">P.</tp:taxon-name-part> <tp:taxon-name-part taxon-name-part-type="species" reg="shuichengensis">shuichengensis</tp:taxon-name-part></tp:taxon-name></italic>), tibiotarsal articulation reaching the nostril when leg stretched forward (vs. reaching to ocular region in <italic><tp:taxon-name><tp:taxon-name-part taxon-name-part-type="genus" reg="Panophrys">P.</tp:taxon-name-part> <tp:taxon-name-part taxon-name-part-type="species" reg="liboensis">liboensis</tp:taxon-name-part></tp:taxon-name></italic>, <italic><tp:taxon-name><tp:taxon-name-part taxon-name-part-type="genus" reg="Panophrys">P.</tp:taxon-name-part> <tp:taxon-name-part taxon-name-part-type="species" reg="omeimontis">omeimontis</tp:taxon-name-part></tp:taxon-name></italic>, <italic><tp:taxon-name><tp:taxon-name-part taxon-name-part-type="genus" reg="Panophrys">P.</tp:taxon-name-part> <tp:taxon-name-part taxon-name-part-type="species" reg="shuichengensis">shuichengensis</tp:taxon-name-part></tp:taxon-name></italic>, and <italic><tp:taxon-name><tp:taxon-name-part taxon-name-part-type="genus" reg="Panophrys">P.</tp:taxon-name-part> <tp:taxon-name-part taxon-name-part-type="species" reg="spinata">spinata</tp:taxon-name-part></tp:taxon-name></italic>; reaching to the level between tympanum and eye in <italic><tp:taxon-name><tp:taxon-name-part taxon-name-part-type="genus" reg="Panophrys">P.</tp:taxon-name-part> <tp:taxon-name-part taxon-name-part-type="species" reg="qianbeiensis">qianbeiensis</tp:taxon-name-part></tp:taxon-name></italic>). <italic><tp:taxon-name><tp:taxon-name-part taxon-name-part-type="genus" reg="Panophrys">Panophrys</tp:taxon-name-part> <tp:taxon-name-part taxon-name-part-type="species" reg="congjiangensis">congjiangensis</tp:taxon-name-part></tp:taxon-name></italic> sp. nov. differs from <italic><tp:taxon-name><tp:taxon-name-part taxon-name-part-type="genus" reg="Panophrys">P.</tp:taxon-name-part> <tp:taxon-name-part taxon-name-part-type="species" reg="leishanensis">leishanensis</tp:taxon-name-part></tp:taxon-name></italic> by having slightly small body size, <abbrev xmlns:xlink="http://www.w3.org/1999/xlink" xlink:title="snout-vent length (from tip of snout to posterior margin of vent)" id="ABBRID0EEHFK" xlink:type="simple">SVL</abbrev> 38.9–40.2 mm in females (vs. 42.3 in single female), having narrow and unobvious lateral fringes on toes (vs. lacking), tibiotarsal articulation reaching the nostril when leg stretched forward (vs. reaching between tympanum to eye). The mean <abbrev xmlns:xlink="http://www.w3.org/1999/xlink" xlink:title="snout-vent length (from tip of snout to posterior margin of vent)" id="ABBRID0EIHFK" xlink:type="simple">SVL</abbrev> of male <italic><tp:taxon-name><tp:taxon-name-part taxon-name-part-type="genus" reg="Panophrys">Panophrys</tp:taxon-name-part> <tp:taxon-name-part taxon-name-part-type="species" reg="congjiangensis">congjiangensis</tp:taxon-name-part></tp:taxon-name></italic> sp. nov. was significantly greater than that of <italic><tp:taxon-name><tp:taxon-name-part taxon-name-part-type="genus" reg="Panophrys">P.</tp:taxon-name-part> <tp:taxon-name-part taxon-name-part-type="species" reg="leishanensis">leishanensis</tp:taxon-name-part></tp:taxon-name></italic>. In addition, the ratios of <abbrev xmlns:xlink="http://www.w3.org/1999/xlink" xlink:title="head length" id="ABBRID0ECIFK" xlink:type="simple">HDL</abbrev>, <abbrev xmlns:xlink="http://www.w3.org/1999/xlink" xlink:title="head width (head width at the commissure of the jaws)" id="ABBRID0EGIFK" xlink:type="simple">HDW</abbrev>, <abbrev xmlns:xlink="http://www.w3.org/1999/xlink" xlink:title="snout length (from tip of snout to the anterior corner of the eye)" id="ABBRID0EKIFK" xlink:type="simple">SNT</abbrev>, <abbrev xmlns:xlink="http://www.w3.org/1999/xlink" xlink:title="length of lower arm and hand (distance from the elbow to the distal end of finger IV)" id="ABBRID0EOIFK" xlink:type="simple">LAHL</abbrev>, <abbrev xmlns:xlink="http://www.w3.org/1999/xlink" xlink:title="lower arm width (maximum width of the lower arm)" id="ABBRID0ESIFK" xlink:type="simple">LW</abbrev>, <abbrev xmlns:xlink="http://www.w3.org/1999/xlink" xlink:title="thigh length (distance from vent to knee)" id="ABBRID0EWIFK" xlink:type="simple">THL</abbrev>, <abbrev xmlns:xlink="http://www.w3.org/1999/xlink" xlink:title="length of foot and tarsus (distance from the tibiotarsal articulation to the distal end of toe IV)" id="ABBRID0E1IFK" xlink:type="simple">TFL</abbrev>, <abbrev xmlns:xlink="http://www.w3.org/1999/xlink" xlink:title="hindlimb length (distance from tip of fourth toe to vent)" id="ABBRID0E5IFK" xlink:type="simple">HLL</abbrev>, and <abbrev xmlns:xlink="http://www.w3.org/1999/xlink" xlink:title="tibia width" id="ABBRID0ECJFK" xlink:type="simple">TW</abbrev> to <abbrev xmlns:xlink="http://www.w3.org/1999/xlink" xlink:title="snout-vent length (from tip of snout to posterior margin of vent)" id="ABBRID0EGJFK" xlink:type="simple">SVL</abbrev> were all significantly greater in male <italic><tp:taxon-name><tp:taxon-name-part taxon-name-part-type="genus" reg="Panophrys">Panophrys</tp:taxon-name-part> <tp:taxon-name-part taxon-name-part-type="species" reg="congjiangensis">congjiangensis</tp:taxon-name-part></tp:taxon-name></italic> than in male <italic><tp:taxon-name><tp:taxon-name-part taxon-name-part-type="genus" reg="Panophrys">P.</tp:taxon-name-part> <tp:taxon-name-part taxon-name-part-type="species" reg="leishanensis">leishanensis</tp:taxon-name-part></tp:taxon-name></italic> (all <italic>p</italic>-values &lt; 0.05; Table <xref ref-type="table" rid="T4">4</xref>). <italic><tp:taxon-name><tp:taxon-name-part taxon-name-part-type="genus" reg="Panophrys">Panophrys</tp:taxon-name-part> <tp:taxon-name-part taxon-name-part-type="species" reg="congjiangensis">congjiangensis</tp:taxon-name-part></tp:taxon-name></italic> sp. nov. also differs from <italic><tp:taxon-name><tp:taxon-name-part taxon-name-part-type="genus" reg="Panophrys">P.</tp:taxon-name-part> <tp:taxon-name-part taxon-name-part-type="species" reg="leishanensis">leishanensis</tp:taxon-name-part></tp:taxon-name></italic> by having one call 9–14 syllables (vs. calls of <italic><tp:taxon-name><tp:taxon-name-part taxon-name-part-type="genus" reg="Panophrys">P.</tp:taxon-name-part> <tp:taxon-name-part taxon-name-part-type="species" reg="leishanensis">leishanensis</tp:taxon-name-part></tp:taxon-name></italic>, which are 12–14 syllables long), shorter call intervals between syllables (0.167 ± 0.042 s, <italic>N</italic> = 53 in the new species vs. 0.409 ± 0.075 s, <italic>N</italic> = 36 in <italic><tp:taxon-name><tp:taxon-name-part taxon-name-part-type="genus" reg="Panophrys">P.</tp:taxon-name-part> <tp:taxon-name-part taxon-name-part-type="species" reg="leishanensis">leishanensis</tp:taxon-name-part></tp:taxon-name></italic>), and shorter call syllables (0.07 ± 0.06 s, <italic>N</italic> = 58 in the new species vs. 0.105 ± 0.003 s, <italic>N</italic> = 37 in <italic><tp:taxon-name><tp:taxon-name-part taxon-name-part-type="genus" reg="Panophrys">P.</tp:taxon-name-part> <tp:taxon-name-part taxon-name-part-type="species" reg="leishanensis">leishanensis</tp:taxon-name-part></tp:taxon-name></italic>).</p><p>From the remaining 24 species occurring in <italic><tp:taxon-name><tp:taxon-name-part taxon-name-part-type="genus" reg="Panophrys">Panophrys</tp:taxon-name-part></tp:taxon-name></italic>, <italic><tp:taxon-name><tp:taxon-name-part taxon-name-part-type="genus" reg="Panophrys">Panophrys</tp:taxon-name-part> <tp:taxon-name-part taxon-name-part-type="species" reg="congjiangensis">congjiangensis</tp:taxon-name-part></tp:taxon-name></italic> sp. nov. can be distinguished by the absence of vomerine teeth (vs. present in <italic><tp:taxon-name><tp:taxon-name-part taxon-name-part-type="genus" reg="Panophrys">P.</tp:taxon-name-part> <tp:taxon-name-part taxon-name-part-type="species" reg="daweimontis">daweimontis</tp:taxon-name-part></tp:taxon-name></italic>, <italic><tp:taxon-name><tp:taxon-name-part taxon-name-part-type="genus" reg="Panophrys">P.</tp:taxon-name-part> <tp:taxon-name-part taxon-name-part-type="species" reg="dongguanensis">dongguanensis</tp:taxon-name-part></tp:taxon-name></italic>, <italic><tp:taxon-name><tp:taxon-name-part taxon-name-part-type="genus" reg="Panophrys">P.</tp:taxon-name-part> <tp:taxon-name-part taxon-name-part-type="species" reg="frigida">frigida</tp:taxon-name-part></tp:taxon-name></italic>, <italic><tp:taxon-name><tp:taxon-name-part taxon-name-part-type="genus" reg="Panophrys">P.</tp:taxon-name-part> <tp:taxon-name-part taxon-name-part-type="species" reg="jinggangensis">jinggangensis</tp:taxon-name-part></tp:taxon-name></italic>, <italic><tp:taxon-name><tp:taxon-name-part taxon-name-part-type="genus" reg="Panophrys">P.</tp:taxon-name-part> <tp:taxon-name-part taxon-name-part-type="species" reg="jiulianensis">jiulianensis</tp:taxon-name-part></tp:taxon-name></italic>, <italic><tp:taxon-name><tp:taxon-name-part taxon-name-part-type="genus" reg="Panophrys">P.</tp:taxon-name-part> <tp:taxon-name-part taxon-name-part-type="species" reg="nankunensis">nankunensis</tp:taxon-name-part></tp:taxon-name></italic>, <italic><tp:taxon-name><tp:taxon-name-part taxon-name-part-type="genus" reg="Panophrys">P.</tp:taxon-name-part> <tp:taxon-name-part taxon-name-part-type="species" reg="nanlingensis">nanlingensis</tp:taxon-name-part></tp:taxon-name></italic>, <italic><tp:taxon-name><tp:taxon-name-part taxon-name-part-type="genus" reg="Panophrys">P.</tp:taxon-name-part> <tp:taxon-name-part taxon-name-part-type="species" reg="rubrimera">rubrimera</tp:taxon-name-part></tp:taxon-name></italic>, <italic><tp:taxon-name><tp:taxon-name-part taxon-name-part-type="genus" reg="Panophrys">P.</tp:taxon-name-part> <tp:taxon-name-part taxon-name-part-type="species" reg="shimentaina">shimentaina</tp:taxon-name-part></tp:taxon-name></italic>, and <italic><tp:taxon-name><tp:taxon-name-part taxon-name-part-type="genus" reg="Panophrys">P.</tp:taxon-name-part> <tp:taxon-name-part taxon-name-part-type="species" reg="tongboensis">tongboensis</tp:taxon-name-part></tp:taxon-name></italic>), by the unnotched tongue (vs. tongue notched in <italic><tp:taxon-name><tp:taxon-name-part taxon-name-part-type="genus" reg="Panophrys">P.</tp:taxon-name-part> <tp:taxon-name-part taxon-name-part-type="species" reg="binchuanensis">binchuanensis</tp:taxon-name-part></tp:taxon-name></italic>, <italic><tp:taxon-name><tp:taxon-name-part taxon-name-part-type="genus" reg="Panophrys">P.</tp:taxon-name-part> <tp:taxon-name-part taxon-name-part-type="species" reg="cheni">cheni</tp:taxon-name-part></tp:taxon-name></italic>, <italic><tp:taxon-name><tp:taxon-name-part taxon-name-part-type="genus" reg="Panophrys">P.</tp:taxon-name-part> <tp:taxon-name-part taxon-name-part-type="species" reg="kuatunensis">kuatunensis</tp:taxon-name-part></tp:taxon-name></italic>, and <italic><tp:taxon-name><tp:taxon-name-part taxon-name-part-type="genus" reg="Panophrys">P.</tp:taxon-name-part> <tp:taxon-name-part taxon-name-part-type="species" reg="lushuiensis">lushuiensis</tp:taxon-name-part></tp:taxon-name></italic>), by the small horn-like tubercle at edge of upper eyelid (vs. slightly large in <italic><tp:taxon-name><tp:taxon-name-part taxon-name-part-type="genus" reg="Panophrys">P.</tp:taxon-name-part> <tp:taxon-name-part taxon-name-part-type="species" reg="acuta">acuta</tp:taxon-name-part></tp:taxon-name></italic>), by the absence of lateral fringes on toes (vs. lacking in <italic><tp:taxon-name><tp:taxon-name-part taxon-name-part-type="genus" reg="Panophrys">P.</tp:taxon-name-part> <tp:taxon-name-part taxon-name-part-type="species" reg="angka">angka</tp:taxon-name-part></tp:taxon-name></italic>, <italic><tp:taxon-name><tp:taxon-name-part taxon-name-part-type="genus" reg="Panophrys">P.</tp:taxon-name-part> <tp:taxon-name-part taxon-name-part-type="species" reg="brachykolos">brachykolos</tp:taxon-name-part></tp:taxon-name></italic>, <italic><tp:taxon-name><tp:taxon-name-part taxon-name-part-type="genus" reg="Panophrys">P.</tp:taxon-name-part> <tp:taxon-name-part taxon-name-part-type="species" reg="lishuiensis">lishuiensis</tp:taxon-name-part></tp:taxon-name></italic>, <italic><tp:taxon-name><tp:taxon-name-part taxon-name-part-type="genus" reg="Panophrys">P.</tp:taxon-name-part> <tp:taxon-name-part taxon-name-part-type="species" reg="ombrophila">ombrophila</tp:taxon-name-part></tp:taxon-name></italic>, <italic><tp:taxon-name><tp:taxon-name-part taxon-name-part-type="genus" reg="Panophrys">P.</tp:taxon-name-part> <tp:taxon-name-part taxon-name-part-type="species" reg="shunhuangensis">shunhuangensis</tp:taxon-name-part></tp:taxon-name></italic>, and <italic><tp:taxon-name><tp:taxon-name-part taxon-name-part-type="genus" reg="Panophrys">P.</tp:taxon-name-part> <tp:taxon-name-part taxon-name-part-type="species" reg="wugongensis">wugongensis</tp:taxon-name-part></tp:taxon-name></italic>; vs. wide in <italic><tp:taxon-name><tp:taxon-name-part taxon-name-part-type="genus" reg="Panophrys">P.</tp:taxon-name-part> <tp:taxon-name-part taxon-name-part-type="species" reg="lini">lini</tp:taxon-name-part></tp:taxon-name></italic>; vs. lacking in males in <italic><tp:taxon-name><tp:taxon-name-part taxon-name-part-type="genus" reg="Panophrys">P.</tp:taxon-name-part> <tp:taxon-name-part taxon-name-part-type="species" reg="wushanensis">wushanensis</tp:taxon-name-part></tp:taxon-name></italic>, wide in females in <italic><tp:taxon-name><tp:taxon-name-part taxon-name-part-type="genus" reg="Panophrys">P.</tp:taxon-name-part> <tp:taxon-name-part taxon-name-part-type="species" reg="wushanensis">wushanensis</tp:taxon-name-part></tp:taxon-name></italic>), by the subarticular tubercles present (vs. absent in <italic><tp:taxon-name><tp:taxon-name-part taxon-name-part-type="genus" reg="Panophrys">P.</tp:taxon-name-part> <tp:taxon-name-part taxon-name-part-type="species" reg="baishanzuensis">baishanzuensis</tp:taxon-name-part></tp:taxon-name></italic> and <italic><tp:taxon-name><tp:taxon-name-part taxon-name-part-type="genus" reg="Panophrys">P.</tp:taxon-name-part> <tp:taxon-name-part taxon-name-part-type="species" reg="mufumontana">mufumontana</tp:taxon-name-part></tp:taxon-name></italic>), tibiotarsal articulation reaching the nostril when leg stretched forward (vs. reaching to ocular region in <italic><tp:taxon-name><tp:taxon-name-part taxon-name-part-type="genus" reg="Panophrys">P.</tp:taxon-name-part> <tp:taxon-name-part taxon-name-part-type="species" reg="acuta">acuta</tp:taxon-name-part></tp:taxon-name></italic>, <italic><tp:taxon-name><tp:taxon-name-part taxon-name-part-type="genus" reg="Panophrys">P.</tp:taxon-name-part> <tp:taxon-name-part taxon-name-part-type="species" reg="baishanzuensis">baishanzuensis</tp:taxon-name-part></tp:taxon-name></italic>, <italic><tp:taxon-name><tp:taxon-name-part taxon-name-part-type="genus" reg="Panophrys">P.</tp:taxon-name-part> <tp:taxon-name-part taxon-name-part-type="species" reg="binchuanensis">binchuanensis</tp:taxon-name-part></tp:taxon-name></italic>, <italic><tp:taxon-name><tp:taxon-name-part taxon-name-part-type="genus" reg="Panophrys">P.</tp:taxon-name-part> <tp:taxon-name-part taxon-name-part-type="species" reg="jiulianensis">jiulianensis</tp:taxon-name-part></tp:taxon-name></italic>, <italic><tp:taxon-name><tp:taxon-name-part taxon-name-part-type="genus" reg="Panophrys">P.</tp:taxon-name-part> <tp:taxon-name-part taxon-name-part-type="species" reg="lini">lini</tp:taxon-name-part></tp:taxon-name></italic>, <italic><tp:taxon-name><tp:taxon-name-part taxon-name-part-type="genus" reg="Panophrys">P.</tp:taxon-name-part> <tp:taxon-name-part taxon-name-part-type="species" reg="nanlingensis">nanlingensis</tp:taxon-name-part></tp:taxon-name></italic>, <italic><tp:taxon-name><tp:taxon-name-part taxon-name-part-type="genus" reg="Panophrys">P.</tp:taxon-name-part> <tp:taxon-name-part taxon-name-part-type="species" reg="ombrophila">ombrophila</tp:taxon-name-part></tp:taxon-name></italic>, and <italic><tp:taxon-name><tp:taxon-name-part taxon-name-part-type="genus" reg="Panophrys">P.</tp:taxon-name-part> <tp:taxon-name-part taxon-name-part-type="species" reg="wushanensis">wushanensis</tp:taxon-name-part></tp:taxon-name></italic>; vs. reaching to the level between tympanum and eye in <italic><tp:taxon-name><tp:taxon-name-part taxon-name-part-type="genus" reg="Panophrys">P.</tp:taxon-name-part> <tp:taxon-name-part taxon-name-part-type="species" reg="angka">angka</tp:taxon-name-part></tp:taxon-name></italic>, <italic><tp:taxon-name><tp:taxon-name-part taxon-name-part-type="genus" reg="Panophrys">P.</tp:taxon-name-part> <tp:taxon-name-part taxon-name-part-type="species" reg="dongguanensis">dongguanensis</tp:taxon-name-part></tp:taxon-name></italic>, <italic><tp:taxon-name><tp:taxon-name-part taxon-name-part-type="genus" reg="Panophrys">P.</tp:taxon-name-part> <tp:taxon-name-part taxon-name-part-type="species" reg="kuatunensis">kuatunensis</tp:taxon-name-part></tp:taxon-name></italic>, <italic><tp:taxon-name><tp:taxon-name-part taxon-name-part-type="genus" reg="Panophrys">P.</tp:taxon-name-part> <tp:taxon-name-part taxon-name-part-type="species" reg="lishuiensis">lishuiensis</tp:taxon-name-part></tp:taxon-name></italic>, and <italic><tp:taxon-name><tp:taxon-name-part taxon-name-part-type="genus" reg="Panophrys">P.</tp:taxon-name-part> <tp:taxon-name-part taxon-name-part-type="species" reg="nankunensis">nankunensis</tp:taxon-name-part></tp:taxon-name></italic>; vs. reaching to the level between eye and snout in <italic><tp:taxon-name><tp:taxon-name-part taxon-name-part-type="genus" reg="Panophrys">P.</tp:taxon-name-part> <tp:taxon-name-part taxon-name-part-type="species" reg="cheni">cheni</tp:taxon-name-part></tp:taxon-name></italic>, <italic><tp:taxon-name><tp:taxon-name-part taxon-name-part-type="genus" reg="Panophrys">P.</tp:taxon-name-part> <tp:taxon-name-part taxon-name-part-type="species" reg="daweimontis">daweimontis</tp:taxon-name-part></tp:taxon-name></italic>, and <italic><tp:taxon-name><tp:taxon-name-part taxon-name-part-type="genus" reg="Panophrys">P.</tp:taxon-name-part> <tp:taxon-name-part taxon-name-part-type="species" reg="shunhuangensis">shunhuangensis</tp:taxon-name-part></tp:taxon-name></italic>; vs. reaching to the level behind the eye in <italic><tp:taxon-name><tp:taxon-name-part taxon-name-part-type="genus" reg="Panophrys">P.</tp:taxon-name-part> <tp:taxon-name-part taxon-name-part-type="species" reg="brachykolos">brachykolos</tp:taxon-name-part></tp:taxon-name></italic>, <italic><tp:taxon-name><tp:taxon-name-part taxon-name-part-type="genus" reg="Panophrys">P.</tp:taxon-name-part> <tp:taxon-name-part taxon-name-part-type="species" reg="mufumontana">mufumontana</tp:taxon-name-part></tp:taxon-name></italic>, <italic><tp:taxon-name><tp:taxon-name-part taxon-name-part-type="genus" reg="Panophrys">P.</tp:taxon-name-part> <tp:taxon-name-part taxon-name-part-type="species" reg="shimentaina">shimentaina</tp:taxon-name-part></tp:taxon-name></italic>, and <italic><tp:taxon-name><tp:taxon-name-part taxon-name-part-type="genus" reg="Panophrys">P.</tp:taxon-name-part> <tp:taxon-name-part taxon-name-part-type="species" reg="wugongensis">wugongensis</tp:taxon-name-part></tp:taxon-name></italic>; vs. reaching to the level at center of tympanum <italic><tp:taxon-name><tp:taxon-name-part taxon-name-part-type="genus" reg="Panophrys">P.</tp:taxon-name-part> <tp:taxon-name-part taxon-name-part-type="species" reg="daoji">daoji</tp:taxon-name-part></tp:taxon-name></italic>).</p></tp:treatment-sec><tp:treatment-sec sec-type="distribution" id="SECID0E53FK"><title>Distribution and ecology.</title><p><italic><tp:taxon-name><tp:taxon-name-part taxon-name-part-type="genus" reg="Panophrys">Panophrys</tp:taxon-name-part> <tp:taxon-name-part taxon-name-part-type="species" reg="congjiangensis">congjiangensis</tp:taxon-name-part></tp:taxon-name></italic> sp. nov. is only known from the type locality, Yueliangshan Nature Reserve, Congjiang County, Guizhou Province, China at elevations of 1142–1206 m. Individuals of the new species were frequently found in bamboo forests, grasses, and shrubberies near streams. Plants in the type locality predominantly fall into the families <tp:taxon-name><tp:taxon-name-part taxon-name-part-type="family">Urticaceae</tp:taxon-name-part></tp:taxon-name>, <tp:taxon-name><tp:taxon-name-part taxon-name-part-type="family">Gramineae</tp:taxon-name-part></tp:taxon-name>, <tp:taxon-name><tp:taxon-name-part taxon-name-part-type="family">Cyperaceae</tp:taxon-name-part></tp:taxon-name>, <tp:taxon-name><tp:taxon-name-part taxon-name-part-type="family">Rosaceae</tp:taxon-name-part></tp:taxon-name>, <tp:taxon-name><tp:taxon-name-part taxon-name-part-type="family">Dryopteridaceae</tp:taxon-name-part></tp:taxon-name>, <tp:taxon-name><tp:taxon-name-part taxon-name-part-type="family">Polygonaceae</tp:taxon-name-part></tp:taxon-name>, <tp:taxon-name><tp:taxon-name-part taxon-name-part-type="family">Aquifoliaceae</tp:taxon-name-part></tp:taxon-name>, and <tp:taxon-name><tp:taxon-name-part taxon-name-part-type="family">Fagaceae</tp:taxon-name-part></tp:taxon-name>. In the Yueliang Mountains, <italic><tp:taxon-name><tp:taxon-name-part taxon-name-part-type="genus" reg="Panophrys">Panophrys</tp:taxon-name-part> <tp:taxon-name-part taxon-name-part-type="species" reg="congjiangensis">congjiangensis</tp:taxon-name-part></tp:taxon-name></italic> sp. nov. is sympatric with <italic><tp:taxon-name><tp:taxon-name-part taxon-name-part-type="genus" reg="Pachytriton">Pachytriton</tp:taxon-name-part> <tp:taxon-name-part taxon-name-part-type="species" reg="inexpectatus">inexpectatus</tp:taxon-name-part></tp:taxon-name></italic> Nishikawa, Jiang, Matsui &amp; Mo, 2010; <italic><tp:taxon-name><tp:taxon-name-part taxon-name-part-type="genus" reg="Amolops">Amolops</tp:taxon-name-part> <tp:taxon-name-part taxon-name-part-type="species" reg="sinensis">sinensis</tp:taxon-name-part></tp:taxon-name></italic> Lyu, Wang &amp; Wang, 2019; <italic><tp:taxon-name><tp:taxon-name-part taxon-name-part-type="genus" reg="Nidirana">Nidirana</tp:taxon-name-part> <tp:taxon-name-part taxon-name-part-type="species" reg="leishanensis">leishanensis</tp:taxon-name-part></tp:taxon-name></italic> Li, Wei, Xu, Cui, Fei, Jiang, Liu &amp; Wang, 2019; <italic><tp:taxon-name><tp:taxon-name-part taxon-name-part-type="genus" reg="Hylarana">Hylarana</tp:taxon-name-part> <tp:taxon-name-part taxon-name-part-type="species" reg="latouchii">latouchii</tp:taxon-name-part></tp:taxon-name></italic> (Boulenger, 1899); <italic><tp:taxon-name><tp:taxon-name-part taxon-name-part-type="genus" reg="Quasipaa">Quasipaa</tp:taxon-name-part> <tp:taxon-name-part taxon-name-part-type="species" reg="boulengeri">boulengeri</tp:taxon-name-part></tp:taxon-name></italic> (Günther, 1889); <italic><tp:taxon-name><tp:taxon-name-part taxon-name-part-type="genus" reg="Hyla">Hyla</tp:taxon-name-part> <tp:taxon-name-part taxon-name-part-type="species" reg="annectans">annectans</tp:taxon-name-part></tp:taxon-name></italic> (Jerdon, 1870); <italic><tp:taxon-name><tp:taxon-name-part taxon-name-part-type="genus" reg="Opisthotropis">Opisthotropis</tp:taxon-name-part> <tp:taxon-name-part taxon-name-part-type="species" reg="zhaoermii">zhaoermii</tp:taxon-name-part></tp:taxon-name></italic> Ren, Wang, Jiang, Guo &amp; Li, 2017; <italic><tp:taxon-name><tp:taxon-name-part taxon-name-part-type="genus" reg="Trimeresurus">Trimeresurus</tp:taxon-name-part> <tp:taxon-name-part taxon-name-part-type="species" reg="stejnegeri">stejnegeri</tp:taxon-name-part></tp:taxon-name></italic> (Schmidt, 1925); and <italic><tp:taxon-name><tp:taxon-name-part taxon-name-part-type="genus" reg="Rhabdophis">Rhabdophis</tp:taxon-name-part> <tp:taxon-name-part taxon-name-part-type="species" reg="tigrinus">tigrinus</tp:taxon-name-part></tp:taxon-name></italic> (Boie, 1826). These species were often found in the same streams as <italic><tp:taxon-name><tp:taxon-name-part taxon-name-part-type="genus" reg="Panophrys">Panophrys</tp:taxon-name-part> <tp:taxon-name-part taxon-name-part-type="species" reg="congjiangensis">congjiangensis</tp:taxon-name-part></tp:taxon-name></italic> sp. nov.</p></tp:treatment-sec><tp:treatment-sec><!--Section generated to contain objects referenced in tp:taxon-treatment.--><table-wrap id="T2" position="float" orientation="portrait"><label>Table 2.</label><caption><p>Measurements of the adult specimens of <italic><tp:taxon-name><tp:taxon-name-part taxon-name-part-type="genus" reg="Panophrys">Panophrys</tp:taxon-name-part> <tp:taxon-name-part taxon-name-part-type="species" reg="congjiangensis">congjiangensis</tp:taxon-name-part></tp:taxon-name></italic> sp. nov. All units in mm. See abbreviations for the morphological characters in the Materials and Methods section. (M = male, F = female, other abbreviations defined in text), * for the holotype.</p></caption><table id="TID0EQYCK" rules="all"><tbody><tr><th rowspan="1" colspan="1">Voucher number</th><th rowspan="1" colspan="1">Sex</th><th rowspan="1" colspan="1">
                  <abbrev xmlns:xlink="http://www.w3.org/1999/xlink" xlink:title="snout-vent length (from tip of snout to posterior margin of vent)" id="ABBRID0E6WBI" xlink:type="simple">SVL</abbrev>
                </th><th rowspan="1" colspan="1">
                  <abbrev xmlns:xlink="http://www.w3.org/1999/xlink" xlink:title="head length" id="ABBRID0EHXBI" xlink:type="simple">HDL</abbrev>
                </th><th rowspan="1" colspan="1">
                  <abbrev xmlns:xlink="http://www.w3.org/1999/xlink" xlink:title="head width (head width at the commissure of the jaws)" id="ABBRID0EPXBI" xlink:type="simple">HDW</abbrev>
                </th><th rowspan="1" colspan="1">
                  <abbrev xmlns:xlink="http://www.w3.org/1999/xlink" xlink:title="snout length (from tip of snout to the anterior corner of the eye)" id="ABBRID0EXXBI" xlink:type="simple">SNT</abbrev>
                </th><th rowspan="1" colspan="1">
                  <abbrev xmlns:xlink="http://www.w3.org/1999/xlink" xlink:title="eye diameter" id="ABBRID0E6XBI" xlink:type="simple">ED</abbrev>
                </th><th rowspan="1" colspan="1">
                  <abbrev xmlns:xlink="http://www.w3.org/1999/xlink" xlink:title="interorbital distance (minimum distance between upper eyelids)" id="ABBRID0EHYBI" xlink:type="simple">IOD</abbrev>
                </th><th rowspan="1" colspan="1">
                  <abbrev xmlns:xlink="http://www.w3.org/1999/xlink" xlink:title="internasal distance (distance between nares)" id="ABBRID0EPYBI" xlink:type="simple">IND</abbrev>
                </th><th rowspan="1" colspan="1">
                  <abbrev xmlns:xlink="http://www.w3.org/1999/xlink" xlink:title="tympanum diameter" id="ABBRID0EXYBI" xlink:type="simple">TD</abbrev>
                </th><th rowspan="1" colspan="1">
                  <abbrev xmlns:xlink="http://www.w3.org/1999/xlink" xlink:title="upper eyelid width (greatest width of the upper eyelid margins measured perpendicular to the anterior-posterior axis)" id="ABBRID0E6YBI" xlink:type="simple">UEW</abbrev>
                </th><th rowspan="1" colspan="1">
                  <abbrev xmlns:xlink="http://www.w3.org/1999/xlink" xlink:title="nasal to eye distance (distance between the nasal and the anterior corner of the eye)" id="ABBRID0EHZBI" xlink:type="simple">NED</abbrev>
                </th><th rowspan="1" colspan="1">
                  <abbrev xmlns:xlink="http://www.w3.org/1999/xlink" xlink:title="tympanum to eye distance" id="ABBRID0EPZBI" xlink:type="simple">TED</abbrev>
                </th><th rowspan="1" colspan="1">
                  <abbrev xmlns:xlink="http://www.w3.org/1999/xlink" xlink:title="hand length (from the proximal border of the outer palmar tubercle to the tip of digit III)" id="ABBRID0EXZBI" xlink:type="simple">HND</abbrev>
                </th><th rowspan="1" colspan="1">
                  <abbrev xmlns:xlink="http://www.w3.org/1999/xlink" xlink:title="length of lower arm and hand (distance from the elbow to the distal end of finger IV)" id="ABBRID0E6ZBI" xlink:type="simple">LAHL</abbrev>
                </th><th rowspan="1" colspan="1">
                  <abbrev xmlns:xlink="http://www.w3.org/1999/xlink" xlink:title="lower arm width (maximum width of the lower arm)" id="ABBRID0EH1BI" xlink:type="simple">LW</abbrev>
                </th><th rowspan="1" colspan="1">
                  <abbrev xmlns:xlink="http://www.w3.org/1999/xlink" xlink:title="first finger length" id="ABBRID0EP1BI" xlink:type="simple">FIL</abbrev>
                </th><th rowspan="1" colspan="1">
                  <abbrev xmlns:xlink="http://www.w3.org/1999/xlink" xlink:title="second finger length" id="ABBRID0EX1BI" xlink:type="simple">FIIL</abbrev>
                </th><th rowspan="1" colspan="1">
                  <abbrev xmlns:xlink="http://www.w3.org/1999/xlink" xlink:title="third finger length" id="ABBRID0E61BI" xlink:type="simple">FIIIL</abbrev>
                </th><th rowspan="1" colspan="1">
                  <abbrev xmlns:xlink="http://www.w3.org/1999/xlink" xlink:title="fourth finger length" id="ABBRID0EH2BI" xlink:type="simple">FIVL</abbrev>
                </th><th rowspan="1" colspan="1">
                  <abbrev xmlns:xlink="http://www.w3.org/1999/xlink" xlink:title="tibia length" id="ABBRID0EP2BI" xlink:type="simple">TL</abbrev>
                </th><th rowspan="1" colspan="1">
                  <abbrev xmlns:xlink="http://www.w3.org/1999/xlink" xlink:title="thigh length (distance from vent to knee)" id="ABBRID0EX2BI" xlink:type="simple">THL</abbrev>
                </th><th rowspan="1" colspan="1">
                  <abbrev xmlns:xlink="http://www.w3.org/1999/xlink" xlink:title="foot length" id="ABBRID0E62BI" xlink:type="simple">FL</abbrev>
                </th><th rowspan="1" colspan="1">
                  <abbrev xmlns:xlink="http://www.w3.org/1999/xlink" xlink:title="length of foot and tarsus (distance from the tibiotarsal articulation to the distal end of toe IV)" id="ABBRID0EH3BI" xlink:type="simple">TFL</abbrev>
                </th><th rowspan="1" colspan="1">
                  <abbrev xmlns:xlink="http://www.w3.org/1999/xlink" xlink:title="hindlimb length (distance from tip of fourth toe to vent)" id="ABBRID0EP3BI" xlink:type="simple">HLL</abbrev>
                </th><th rowspan="1" colspan="1">
                  <abbrev xmlns:xlink="http://www.w3.org/1999/xlink" xlink:title="tibia width" id="ABBRID0EX3BI" xlink:type="simple">TW</abbrev>
                </th><th rowspan="1" colspan="1">
                  <abbrev xmlns:xlink="http://www.w3.org/1999/xlink" xlink:title="inner palmar tubercle length (measured as maximal distance from proximal to distal ends of the inner palmar tubercle)" id="ABBRID0E63BI" xlink:type="simple">IPTL</abbrev>
                </th><th rowspan="1" colspan="1">
                  <abbrev xmlns:xlink="http://www.w3.org/1999/xlink" xlink:title="outer metacarpal tubercle length (measured as maximal diameter of outer metacarpal tubercle)" id="ABBRID0EH4BI" xlink:type="simple">OPTL</abbrev>
                </th><th rowspan="1" colspan="1">
                  <abbrev xmlns:xlink="http://www.w3.org/1999/xlink" xlink:title="inner metatarsal tubercle length (taken as maximal length of inner metatarsal tubercle)" id="ABBRID0EP4BI" xlink:type="simple">IMTL</abbrev>
                </th></tr><tr><td rowspan="1" colspan="1">GZNU20200706010<sup>*</sup></td><td rowspan="1" colspan="1">M</td><td rowspan="1" colspan="1">33.4</td><td rowspan="1" colspan="1">11.3</td><td rowspan="1" colspan="1">11.1</td><td rowspan="1" colspan="1">4.2</td><td rowspan="1" colspan="1">3.8</td><td rowspan="1" colspan="1">3.1</td><td rowspan="1" colspan="1">3.7</td><td rowspan="1" colspan="1">2.4</td><td rowspan="1" colspan="1">2.9</td><td rowspan="1" colspan="1">2.3</td><td rowspan="1" colspan="1">2.0</td><td rowspan="1" colspan="1">8.6</td><td rowspan="1" colspan="1">14.7</td><td rowspan="1" colspan="1">2.3</td><td rowspan="1" colspan="1">4.5</td><td rowspan="1" colspan="1">4.1</td><td rowspan="1" colspan="1">6.3</td><td rowspan="1" colspan="1">5.5</td><td rowspan="1" colspan="1">17.5</td><td rowspan="1" colspan="1">17.8</td><td rowspan="1" colspan="1">15.7</td><td rowspan="1" colspan="1">24.9</td><td rowspan="1" colspan="1">60.2</td><td rowspan="1" colspan="1">3.5</td><td rowspan="1" colspan="1">1.8</td><td rowspan="1" colspan="1">1.6</td><td rowspan="1" colspan="1">2.2</td></tr><tr><td rowspan="1" colspan="1">GZNU20200706001</td><td rowspan="1" colspan="1">M</td><td rowspan="1" colspan="1">33.1</td><td rowspan="1" colspan="1">11.2</td><td rowspan="1" colspan="1">11.4</td><td rowspan="1" colspan="1">4.2</td><td rowspan="1" colspan="1">3.5</td><td rowspan="1" colspan="1">3.2</td><td rowspan="1" colspan="1">3.7</td><td rowspan="1" colspan="1">2.3</td><td rowspan="1" colspan="1">2.8</td><td rowspan="1" colspan="1">2.5</td><td rowspan="1" colspan="1">1.9</td><td rowspan="1" colspan="1">8.3</td><td rowspan="1" colspan="1">14.3</td><td rowspan="1" colspan="1">2.1</td><td rowspan="1" colspan="1">4.7</td><td rowspan="1" colspan="1">4.2</td><td rowspan="1" colspan="1">6.1</td><td rowspan="1" colspan="1">5.2</td><td rowspan="1" colspan="1">16.7</td><td rowspan="1" colspan="1">16.5</td><td rowspan="1" colspan="1">15.6</td><td rowspan="1" colspan="1">23.6</td><td rowspan="1" colspan="1">56.8</td><td rowspan="1" colspan="1">3.2</td><td rowspan="1" colspan="1">2.1</td><td rowspan="1" colspan="1">1.5</td><td rowspan="1" colspan="1">2.3</td></tr><tr><td rowspan="1" colspan="1">GZNU20200706002</td><td rowspan="1" colspan="1">M</td><td rowspan="1" colspan="1">30.1</td><td rowspan="1" colspan="1">11.2</td><td rowspan="1" colspan="1">10.8</td><td rowspan="1" colspan="1">3.9</td><td rowspan="1" colspan="1">3.5</td><td rowspan="1" colspan="1">3.5</td><td rowspan="1" colspan="1">3.4</td><td rowspan="1" colspan="1">2.1</td><td rowspan="1" colspan="1">2.4</td><td rowspan="1" colspan="1">1.9</td><td rowspan="1" colspan="1">1.9</td><td rowspan="1" colspan="1">7.9</td><td rowspan="1" colspan="1">13.6</td><td rowspan="1" colspan="1">2</td><td rowspan="1" colspan="1">4.6</td><td rowspan="1" colspan="1">4.2</td><td rowspan="1" colspan="1">5.8</td><td rowspan="1" colspan="1">5.2</td><td rowspan="1" colspan="1">14.9</td><td rowspan="1" colspan="1">14.6</td><td rowspan="1" colspan="1">14.7</td><td rowspan="1" colspan="1">20.8</td><td rowspan="1" colspan="1">50.3</td><td rowspan="1" colspan="1">3.1</td><td rowspan="1" colspan="1">1.9</td><td rowspan="1" colspan="1">1.3</td><td rowspan="1" colspan="1">2.3</td></tr><tr><td rowspan="1" colspan="1">GZNU20200706003</td><td rowspan="1" colspan="1">M</td><td rowspan="1" colspan="1">30.6</td><td rowspan="1" colspan="1">10.8</td><td rowspan="1" colspan="1">10.3</td><td rowspan="1" colspan="1">4.0</td><td rowspan="1" colspan="1">3.6</td><td rowspan="1" colspan="1">3.7</td><td rowspan="1" colspan="1">3.1</td><td rowspan="1" colspan="1">2.3</td><td rowspan="1" colspan="1">2.7</td><td rowspan="1" colspan="1">2.4</td><td rowspan="1" colspan="1">1.8</td><td rowspan="1" colspan="1">7.7</td><td rowspan="1" colspan="1">13.9</td><td rowspan="1" colspan="1">2.1</td><td rowspan="1" colspan="1">3.9</td><td rowspan="1" colspan="1">3.3</td><td rowspan="1" colspan="1">6.2</td><td rowspan="1" colspan="1">4.9</td><td rowspan="1" colspan="1">15.3</td><td rowspan="1" colspan="1">14.6</td><td rowspan="1" colspan="1">13.4</td><td rowspan="1" colspan="1">20.8</td><td rowspan="1" colspan="1">50.7</td><td rowspan="1" colspan="1">2.6</td><td rowspan="1" colspan="1">2.0</td><td rowspan="1" colspan="1">1.2</td><td rowspan="1" colspan="1">1.8</td></tr><tr><td rowspan="1" colspan="1">GZNU20200706004</td><td rowspan="1" colspan="1">M</td><td rowspan="1" colspan="1">32.3</td><td rowspan="1" colspan="1">11.2</td><td rowspan="1" colspan="1">11.1</td><td rowspan="1" colspan="1">4.3</td><td rowspan="1" colspan="1">3.3</td><td rowspan="1" colspan="1">4.3</td><td rowspan="1" colspan="1">3.4</td><td rowspan="1" colspan="1">2.0</td><td rowspan="1" colspan="1">2.8</td><td rowspan="1" colspan="1">2.2</td><td rowspan="1" colspan="1">2.0</td><td rowspan="1" colspan="1">8.3</td><td rowspan="1" colspan="1">14.5</td><td rowspan="1" colspan="1">2.3</td><td rowspan="1" colspan="1">4.3</td><td rowspan="1" colspan="1">4.5</td><td rowspan="1" colspan="1">6.1</td><td rowspan="1" colspan="1">4.7</td><td rowspan="1" colspan="1">16.5</td><td rowspan="1" colspan="1">15.4</td><td rowspan="1" colspan="1">15.1</td><td rowspan="1" colspan="1">22.5</td><td rowspan="1" colspan="1">54.4</td><td rowspan="1" colspan="1">3.3</td><td rowspan="1" colspan="1">2.1</td><td rowspan="1" colspan="1">1.2</td><td rowspan="1" colspan="1">2.0</td></tr><tr><td rowspan="1" colspan="1">GZNU20200706005</td><td rowspan="1" colspan="1">M</td><td rowspan="1" colspan="1">29.8</td><td rowspan="1" colspan="1">11.0</td><td rowspan="1" colspan="1">11.2</td><td rowspan="1" colspan="1">4.4</td><td rowspan="1" colspan="1">3.7</td><td rowspan="1" colspan="1">3.7</td><td rowspan="1" colspan="1">3.3</td><td rowspan="1" colspan="1">2.0</td><td rowspan="1" colspan="1">2.6</td><td rowspan="1" colspan="1">2.5</td><td rowspan="1" colspan="1">2.2</td><td rowspan="1" colspan="1">8.2</td><td rowspan="1" colspan="1">14.3</td><td rowspan="1" colspan="1">2</td><td rowspan="1" colspan="1">3.7</td><td rowspan="1" colspan="1">5.7</td><td rowspan="1" colspan="1">7.7</td><td rowspan="1" colspan="1">5.9</td><td rowspan="1" colspan="1">15.9</td><td rowspan="1" colspan="1">15.3</td><td rowspan="1" colspan="1">14.6</td><td rowspan="1" colspan="1">22.8</td><td rowspan="1" colspan="1">54.0</td><td rowspan="1" colspan="1">3.1</td><td rowspan="1" colspan="1">1.6</td><td rowspan="1" colspan="1">1.2</td><td rowspan="1" colspan="1">1.7</td></tr><tr><td rowspan="1" colspan="1">GZNU20200706006</td><td rowspan="1" colspan="1">M</td><td rowspan="1" colspan="1">30.4</td><td rowspan="1" colspan="1">11.2</td><td rowspan="1" colspan="1">10.6</td><td rowspan="1" colspan="1">4.2</td><td rowspan="1" colspan="1">3.3</td><td rowspan="1" colspan="1">3.7</td><td rowspan="1" colspan="1">3.3</td><td rowspan="1" colspan="1">1.7</td><td rowspan="1" colspan="1">2.5</td><td rowspan="1" colspan="1">2.7</td><td rowspan="1" colspan="1">1.7</td><td rowspan="1" colspan="1">7.3</td><td rowspan="1" colspan="1">13.2</td><td rowspan="1" colspan="1">1.9</td><td rowspan="1" colspan="1">4.3</td><td rowspan="1" colspan="1">4.0</td><td rowspan="1" colspan="1">5.6</td><td rowspan="1" colspan="1">4.4</td><td rowspan="1" colspan="1">15.6</td><td rowspan="1" colspan="1">15.1</td><td rowspan="1" colspan="1">13.7</td><td rowspan="1" colspan="1">21.1</td><td rowspan="1" colspan="1">51.8</td><td rowspan="1" colspan="1">3.2</td><td rowspan="1" colspan="1">2.1</td><td rowspan="1" colspan="1">1.7</td><td rowspan="1" colspan="1">1.9</td></tr><tr><td rowspan="1" colspan="1">GZNU20200706007</td><td rowspan="1" colspan="1">M</td><td rowspan="1" colspan="1">28.6</td><td rowspan="1" colspan="1">10.2</td><td rowspan="1" colspan="1">9.1</td><td rowspan="1" colspan="1">3.9</td><td rowspan="1" colspan="1">3.4</td><td rowspan="1" colspan="1">3.9</td><td rowspan="1" colspan="1">2.8</td><td rowspan="1" colspan="1">1.7</td><td rowspan="1" colspan="1">2.7</td><td rowspan="1" colspan="1">2.3</td><td rowspan="1" colspan="1">2.1</td><td rowspan="1" colspan="1">7.5</td><td rowspan="1" colspan="1">13.9</td><td rowspan="1" colspan="1">1.9</td><td rowspan="1" colspan="1">3.9</td><td rowspan="1" colspan="1">3.6</td><td rowspan="1" colspan="1">5.8</td><td rowspan="1" colspan="1">4.1</td><td rowspan="1" colspan="1">14.6</td><td rowspan="1" colspan="1">13.8</td><td rowspan="1" colspan="1">13.5</td><td rowspan="1" colspan="1">20.9</td><td rowspan="1" colspan="1">49.3</td><td rowspan="1" colspan="1">2.8</td><td rowspan="1" colspan="1">1.8</td><td rowspan="1" colspan="1">1.6</td><td rowspan="1" colspan="1">1.9</td></tr><tr><td rowspan="1" colspan="1">GZNU20200706008</td><td rowspan="1" colspan="1">M</td><td rowspan="1" colspan="1">31.4</td><td rowspan="1" colspan="1">10.8</td><td rowspan="1" colspan="1">10.4</td><td rowspan="1" colspan="1">4.9</td><td rowspan="1" colspan="1">3.6</td><td rowspan="1" colspan="1">3.2</td><td rowspan="1" colspan="1">3.3</td><td rowspan="1" colspan="1">2.1</td><td rowspan="1" colspan="1">2.9</td><td rowspan="1" colspan="1">2.2</td><td rowspan="1" colspan="1">2.0</td><td rowspan="1" colspan="1">8.23</td><td rowspan="1" colspan="1">14.7</td><td rowspan="1" colspan="1">1.7</td><td rowspan="1" colspan="1">4.4</td><td rowspan="1" colspan="1">4.3</td><td rowspan="1" colspan="1">6.3</td><td rowspan="1" colspan="1">4.5</td><td rowspan="1" colspan="1">16.2</td><td rowspan="1" colspan="1">16.3</td><td rowspan="1" colspan="1">13.8</td><td rowspan="1" colspan="1">22.1</td><td rowspan="1" colspan="1">54.6</td><td rowspan="1" colspan="1">2.9</td><td rowspan="1" colspan="1">2.3</td><td rowspan="1" colspan="1">1.4</td><td rowspan="1" colspan="1">1.8</td></tr><tr><td rowspan="1" colspan="1">GZNU20200706009</td><td rowspan="1" colspan="1">M</td><td rowspan="1" colspan="1">31.1</td><td rowspan="1" colspan="1">10.7</td><td rowspan="1" colspan="1">11.2</td><td rowspan="1" colspan="1">3.4</td><td rowspan="1" colspan="1">3.9</td><td rowspan="1" colspan="1">3.2</td><td rowspan="1" colspan="1">3.5</td><td rowspan="1" colspan="1">2.4</td><td rowspan="1" colspan="1">2.9</td><td rowspan="1" colspan="1">1.9</td><td rowspan="1" colspan="1">1.9</td><td rowspan="1" colspan="1">7.9</td><td rowspan="1" colspan="1">14.8</td><td rowspan="1" colspan="1">2.4</td><td rowspan="1" colspan="1">4.4</td><td rowspan="1" colspan="1">3.9</td><td rowspan="1" colspan="1">6.3</td><td rowspan="1" colspan="1">5.1</td><td rowspan="1" colspan="1">15.6</td><td rowspan="1" colspan="1">15.2</td><td rowspan="1" colspan="1">14.5</td><td rowspan="1" colspan="1">22.9</td><td rowspan="1" colspan="1">53.7</td><td rowspan="1" colspan="1">3.1</td><td rowspan="1" colspan="1">1.7</td><td rowspan="1" colspan="1">1.4</td><td rowspan="1" colspan="1">1.9</td></tr><tr><td rowspan="1" colspan="1">GZNU20200706012</td><td rowspan="1" colspan="1">M</td><td rowspan="1" colspan="1">33.3</td><td rowspan="1" colspan="1">11.5</td><td rowspan="1" colspan="1">10.9</td><td rowspan="1" colspan="1">4.3</td><td rowspan="1" colspan="1">3.6</td><td rowspan="1" colspan="1">3.8</td><td rowspan="1" colspan="1">3.3</td><td rowspan="1" colspan="1">2.2</td><td rowspan="1" colspan="1">2.6</td><td rowspan="1" colspan="1">1.9</td><td rowspan="1" colspan="1">2.1</td><td rowspan="1" colspan="1">8.1</td><td rowspan="1" colspan="1">14.6</td><td rowspan="1" colspan="1">2.1</td><td rowspan="1" colspan="1">4.3</td><td rowspan="1" colspan="1">4.9</td><td rowspan="1" colspan="1">6.1</td><td rowspan="1" colspan="1">4.8</td><td rowspan="1" colspan="1">16.2</td><td rowspan="1" colspan="1">16.1</td><td rowspan="1" colspan="1">15.3</td><td rowspan="1" colspan="1">23.5</td><td rowspan="1" colspan="1">55.8</td><td rowspan="1" colspan="1">3.4</td><td rowspan="1" colspan="1">1.8</td><td rowspan="1" colspan="1">1.2</td><td rowspan="1" colspan="1">2.1</td></tr><tr><td rowspan="1" colspan="1">GZNU20200706013</td><td rowspan="1" colspan="1">M</td><td rowspan="1" colspan="1">30.2</td><td rowspan="1" colspan="1">10.6</td><td rowspan="1" colspan="1">9.8</td><td rowspan="1" colspan="1">4.1</td><td rowspan="1" colspan="1">3.6</td><td rowspan="1" colspan="1">3.5</td><td rowspan="1" colspan="1">3.1</td><td rowspan="1" colspan="1">1.7</td><td rowspan="1" colspan="1">3.0</td><td rowspan="1" colspan="1">1.9</td><td rowspan="1" colspan="1">1.9</td><td rowspan="1" colspan="1">7.9</td><td rowspan="1" colspan="1">13.8</td><td rowspan="1" colspan="1">2.1</td><td rowspan="1" colspan="1">4.5</td><td rowspan="1" colspan="1">3.9</td><td rowspan="1" colspan="1">5.7</td><td rowspan="1" colspan="1">4.9</td><td rowspan="1" colspan="1">14.8</td><td rowspan="1" colspan="1">13.4</td><td rowspan="1" colspan="1">13.5</td><td rowspan="1" colspan="1">22.1</td><td rowspan="1" colspan="1">50.3</td><td rowspan="1" colspan="1">3.1</td><td rowspan="1" colspan="1">2.3</td><td rowspan="1" colspan="1">1.4</td><td rowspan="1" colspan="1">2.2</td></tr><tr><td rowspan="1" colspan="1">GZNU20200707001</td><td rowspan="1" colspan="1">M</td><td rowspan="1" colspan="1">31.2</td><td rowspan="1" colspan="1">11.4</td><td rowspan="1" colspan="1">10.4</td><td rowspan="1" colspan="1">4.1</td><td rowspan="1" colspan="1">3.9</td><td rowspan="1" colspan="1">3.9</td><td rowspan="1" colspan="1">3.4</td><td rowspan="1" colspan="1">2.3</td><td rowspan="1" colspan="1">2.9</td><td rowspan="1" colspan="1">2.4</td><td rowspan="1" colspan="1">1.9</td><td rowspan="1" colspan="1">8.5</td><td rowspan="1" colspan="1">15.2</td><td rowspan="1" colspan="1">2.0</td><td rowspan="1" colspan="1">4.5</td><td rowspan="1" colspan="1">4.5</td><td rowspan="1" colspan="1">6.9</td><td rowspan="1" colspan="1">4.9</td><td rowspan="1" colspan="1">16.9</td><td rowspan="1" colspan="1">15.5</td><td rowspan="1" colspan="1">15.1</td><td rowspan="1" colspan="1">23.1</td><td rowspan="1" colspan="1">55.5</td><td rowspan="1" colspan="1">3.4</td><td rowspan="1" colspan="1">1.7</td><td rowspan="1" colspan="1">1.4</td><td rowspan="1" colspan="1">2.0</td></tr><tr><td rowspan="1" colspan="1">GZNU20200707002</td><td rowspan="1" colspan="1">M</td><td rowspan="1" colspan="1">30.1</td><td rowspan="1" colspan="1">11.2</td><td rowspan="1" colspan="1">10.8</td><td rowspan="1" colspan="1">3.9</td><td rowspan="1" colspan="1">3.5</td><td rowspan="1" colspan="1">3.5</td><td rowspan="1" colspan="1">3.4</td><td rowspan="1" colspan="1">2.1</td><td rowspan="1" colspan="1">2.4</td><td rowspan="1" colspan="1">1.9</td><td rowspan="1" colspan="1">1.9</td><td rowspan="1" colspan="1">7.9</td><td rowspan="1" colspan="1">13.6</td><td rowspan="1" colspan="1">2</td><td rowspan="1" colspan="1">4.1</td><td rowspan="1" colspan="1">3.6</td><td rowspan="1" colspan="1">5.7</td><td rowspan="1" colspan="1">4.9</td><td rowspan="1" colspan="1">14.9</td><td rowspan="1" colspan="1">14.6</td><td rowspan="1" colspan="1">14.7</td><td rowspan="1" colspan="1">20.8</td><td rowspan="1" colspan="1">50.3</td><td rowspan="1" colspan="1">3.1</td><td rowspan="1" colspan="1">2.2</td><td rowspan="1" colspan="1">1.6</td><td rowspan="1" colspan="1">1.9</td></tr><tr><td rowspan="1" colspan="1">GZNU20200707003</td><td rowspan="1" colspan="1">M</td><td rowspan="1" colspan="1">31.8</td><td rowspan="1" colspan="1">11.4</td><td rowspan="1" colspan="1">11.1</td><td rowspan="1" colspan="1">4.5</td><td rowspan="1" colspan="1">3.5</td><td rowspan="1" colspan="1">3.7</td><td rowspan="1" colspan="1">3.3</td><td rowspan="1" colspan="1">2.3</td><td rowspan="1" colspan="1">2.9</td><td rowspan="1" colspan="1">2.3</td><td rowspan="1" colspan="1">1.9</td><td rowspan="1" colspan="1">8.5</td><td rowspan="1" colspan="1">14.9</td><td rowspan="1" colspan="1">2.4</td><td rowspan="1" colspan="1">4.7</td><td rowspan="1" colspan="1">3.8</td><td rowspan="1" colspan="1">6.5</td><td rowspan="1" colspan="1">4.8</td><td rowspan="1" colspan="1">16.6</td><td rowspan="1" colspan="1">15.6</td><td rowspan="1" colspan="1">15.1</td><td rowspan="1" colspan="1">22.4</td><td rowspan="1" colspan="1">54.6</td><td rowspan="1" colspan="1">3.2</td><td rowspan="1" colspan="1">2.5</td><td rowspan="1" colspan="1">1.5</td><td rowspan="1" colspan="1">2.6</td></tr><tr><td rowspan="1" colspan="1">GZNU20200706011</td><td rowspan="1" colspan="1">F</td><td rowspan="1" colspan="1">38.4</td><td rowspan="1" colspan="1">12.1</td><td rowspan="1" colspan="1">11.8</td><td rowspan="1" colspan="1">4.5</td><td rowspan="1" colspan="1">4.8</td><td rowspan="1" colspan="1">3.8</td><td rowspan="1" colspan="1">3.5</td><td rowspan="1" colspan="1">2.5</td><td rowspan="1" colspan="1">3.7</td><td rowspan="1" colspan="1">2.5</td><td rowspan="1" colspan="1">1.8</td><td rowspan="1" colspan="1">8.9</td><td rowspan="1" colspan="1">16.2</td><td rowspan="1" colspan="1">2.0</td><td rowspan="1" colspan="1">5.1</td><td rowspan="1" colspan="1">4.3</td><td rowspan="1" colspan="1">6.6</td><td rowspan="1" colspan="1">5.7</td><td rowspan="1" colspan="1">19.1</td><td rowspan="1" colspan="1">18.6</td><td rowspan="1" colspan="1">16.6</td><td rowspan="1" colspan="1">25.7</td><td rowspan="1" colspan="1">63.4</td><td rowspan="1" colspan="1">3.9</td><td rowspan="1" colspan="1">2.8</td><td rowspan="1" colspan="1">2.1</td><td rowspan="1" colspan="1">2.2</td></tr><tr><td rowspan="1" colspan="1">GZNU20200706004</td><td rowspan="1" colspan="1">F</td><td rowspan="1" colspan="1">39.2</td><td rowspan="1" colspan="1">13.2</td><td rowspan="1" colspan="1">11.7</td><td rowspan="1" colspan="1">4.3</td><td rowspan="1" colspan="1">4.3</td><td rowspan="1" colspan="1">3.7</td><td rowspan="1" colspan="1">3.9</td><td rowspan="1" colspan="1">2.5</td><td rowspan="1" colspan="1">3.9</td><td rowspan="1" colspan="1">2.3</td><td rowspan="1" colspan="1">1.9</td><td rowspan="1" colspan="1">9.5</td><td rowspan="1" colspan="1">16.3</td><td rowspan="1" colspan="1">1.9</td><td rowspan="1" colspan="1">4.8</td><td rowspan="1" colspan="1">5.9</td><td rowspan="1" colspan="1">7.5</td><td rowspan="1" colspan="1">6.4</td><td rowspan="1" colspan="1">19.2</td><td rowspan="1" colspan="1">19.5</td><td rowspan="1" colspan="1">17.8</td><td rowspan="1" colspan="1">26.3</td><td rowspan="1" colspan="1">65</td><td rowspan="1" colspan="1">3.6</td><td rowspan="1" colspan="1">2.9</td><td rowspan="1" colspan="1">2.3</td><td rowspan="1" colspan="1">2.4</td></tr><tr><td rowspan="1" colspan="1">GZNU20200706005</td><td rowspan="1" colspan="1">F</td><td rowspan="1" colspan="1">39.5</td><td rowspan="1" colspan="1">13.3</td><td rowspan="1" colspan="1">11.5</td><td rowspan="1" colspan="1">4.4</td><td rowspan="1" colspan="1">4.2</td><td rowspan="1" colspan="1">3.8</td><td rowspan="1" colspan="1">3.5</td><td rowspan="1" colspan="1">2.4</td><td rowspan="1" colspan="1">3.8</td><td rowspan="1" colspan="1">2.6</td><td rowspan="1" colspan="1">1.9</td><td rowspan="1" colspan="1">9.1</td><td rowspan="1" colspan="1">16.2</td><td rowspan="1" colspan="1">2.1</td><td rowspan="1" colspan="1">4.8</td><td rowspan="1" colspan="1">5.9</td><td rowspan="1" colspan="1">7.7</td><td rowspan="1" colspan="1">6.4</td><td rowspan="1" colspan="1">19.3</td><td rowspan="1" colspan="1">19.2</td><td rowspan="1" colspan="1">18.2</td><td rowspan="1" colspan="1">26.2</td><td rowspan="1" colspan="1">64.7</td><td rowspan="1" colspan="1">3.5</td><td rowspan="1" colspan="1">2.8</td><td rowspan="1" colspan="1">2.4</td><td rowspan="1" colspan="1">2.6</td></tr><tr><td rowspan="1" colspan="1">GZNU20200706006</td><td rowspan="1" colspan="1">F</td><td rowspan="1" colspan="1">40.2</td><td rowspan="1" colspan="1">14.5</td><td rowspan="1" colspan="1">13.2</td><td rowspan="1" colspan="1">5.1</td><td rowspan="1" colspan="1">5.2</td><td rowspan="1" colspan="1">4.5</td><td rowspan="1" colspan="1">4.8</td><td rowspan="1" colspan="1">3.4</td><td rowspan="1" colspan="1">3.9</td><td rowspan="1" colspan="1">2.5</td><td rowspan="1" colspan="1">2.2</td><td rowspan="1" colspan="1">9.8</td><td rowspan="1" colspan="1">17.4</td><td rowspan="1" colspan="1">2.0</td><td rowspan="1" colspan="1">4.8</td><td rowspan="1" colspan="1">6.0</td><td rowspan="1" colspan="1">7.7</td><td rowspan="1" colspan="1">6.8</td><td rowspan="1" colspan="1">20</td><td rowspan="1" colspan="1">19.9</td><td rowspan="1" colspan="1">18.9</td><td rowspan="1" colspan="1">26.8</td><td rowspan="1" colspan="1">66.7</td><td rowspan="1" colspan="1">3.8</td><td rowspan="1" colspan="1">2.9</td><td rowspan="1" colspan="1">2.9</td><td rowspan="1" colspan="1">2.9</td></tr></tbody></table></table-wrap><table-wrap id="T4" position="float" orientation="portrait"><label>Table 4.</label><caption><p>The species delimitation results of new species and several closely related species in BF method.</p></caption><table id="TID0EBHGK" rules="all"><tbody><tr><th rowspan="1" colspan="1">Model</th><th rowspan="1" colspan="1">Species delimitation</th><th rowspan="1" colspan="1">MLE Path Sampling (PS)</th><th rowspan="1" colspan="1">MLE Stepping Stone (SS)</th><th rowspan="1" colspan="1">Rank</th><th rowspan="1" colspan="1">BF (PS)</th><th rowspan="1" colspan="1">BF (SS)</th></tr><tr><td rowspan="2" colspan="1">M1</td><td rowspan="1" colspan="1">11 species:</td><td rowspan="2" colspan="1">-4011.49</td><td rowspan="2" colspan="1">-4011.48</td><td rowspan="2" colspan="1">1</td><td rowspan="2" colspan="1">14.14</td><td rowspan="2" colspan="1">14.02</td></tr><tr><td rowspan="1" colspan="1">AC+BA+JU+MI+SI+SU+TU+WU+YA+LE+CO</td></tr><tr><td rowspan="2" colspan="1">M2</td><td rowspan="1" colspan="1">10 species:</td><td rowspan="2" colspan="1">-4018.56</td><td rowspan="2" colspan="1">-4018.49</td><td rowspan="2" colspan="1">2</td><td rowspan="2" colspan="1">–</td><td rowspan="2" colspan="1">–</td></tr><tr><td rowspan="1" colspan="1">AC+BA+JU+MI+SI+SU+TU+WU+YA+{LE+CO}</td></tr></tbody></table><table-wrap-foot><fn><p>Each model represents a possible relationship of the new species to 10 closely related species. Abbreviation as: <italic><tp:taxon-name><tp:taxon-name-part taxon-name-part-type="genus" reg="Panophrys">P.</tp:taxon-name-part> <tp:taxon-name-part taxon-name-part-type="species" reg="acuta">acuta</tp:taxon-name-part></tp:taxon-name></italic>: AC, <italic><tp:taxon-name><tp:taxon-name-part taxon-name-part-type="genus" reg="Panophrys">P.</tp:taxon-name-part> <tp:taxon-name-part taxon-name-part-type="species" reg="baolongensis">baolongensis</tp:taxon-name-part></tp:taxon-name></italic>: BA, <italic><tp:taxon-name><tp:taxon-name-part taxon-name-part-type="genus" reg="Panophrys">P.</tp:taxon-name-part> <tp:taxon-name-part taxon-name-part-type="species" reg="jiulianensis">jiulianensis</tp:taxon-name-part></tp:taxon-name></italic>: JU, <italic><tp:taxon-name><tp:taxon-name-part taxon-name-part-type="genus" reg="Panophrys">P.</tp:taxon-name-part> <tp:taxon-name-part taxon-name-part-type="species" reg="mirabilis">mirabilis</tp:taxon-name-part></tp:taxon-name></italic>: MI, <italic><tp:taxon-name><tp:taxon-name-part taxon-name-part-type="genus" reg="Panophrys">P.</tp:taxon-name-part> <tp:taxon-name-part taxon-name-part-type="species" reg="shimentaina">shimentaina</tp:taxon-name-part></tp:taxon-name></italic>: SI, <italic><tp:taxon-name><tp:taxon-name-part taxon-name-part-type="genus" reg="Panophrys">P.</tp:taxon-name-part> <tp:taxon-name-part taxon-name-part-type="species" reg="shunhuangensis">shunhuangensis</tp:taxon-name-part></tp:taxon-name></italic>: SU, <italic><tp:taxon-name><tp:taxon-name-part taxon-name-part-type="genus" reg="Panophrys">P.</tp:taxon-name-part> <tp:taxon-name-part taxon-name-part-type="species" reg="tuberogranulata">tuberogranulata</tp:taxon-name-part></tp:taxon-name></italic>: TU, <italic><tp:taxon-name><tp:taxon-name-part taxon-name-part-type="genus" reg="Panophrys">P.</tp:taxon-name-part> <tp:taxon-name-part taxon-name-part-type="species" reg="wushanensis">wushanensis</tp:taxon-name-part></tp:taxon-name></italic>: WU, <italic><tp:taxon-name><tp:taxon-name-part taxon-name-part-type="genus" reg="Panophrys">P.</tp:taxon-name-part> <tp:taxon-name-part taxon-name-part-type="species" reg="yangmingensis">yangmingensis</tp:taxon-name-part></tp:taxon-name></italic>: YA, <italic><tp:taxon-name><tp:taxon-name-part taxon-name-part-type="genus" reg="Panophrys">P.</tp:taxon-name-part> <tp:taxon-name-part taxon-name-part-type="species" reg="leishanensis">leishanensis</tp:taxon-name-part></tp:taxon-name></italic>: LE, <italic><tp:taxon-name><tp:taxon-name-part taxon-name-part-type="genus" reg="Panophrys">P.</tp:taxon-name-part> <tp:taxon-name-part taxon-name-part-type="species" reg="congjiangensis">congjiangensis</tp:taxon-name-part></tp:taxon-name></italic> sp. nov.: CO.</p></fn></table-wrap-foot></table-wrap><supplementary-material xmlns:xlink="http://www.w3.org/1999/xlink" id="S4" position="float" orientation="portrait" xlink:type="simple"><object-id content-type="doi" xlink:type="simple">10.3897/zookeys.1047.61097.suppl4</object-id><object-id content-type="arpha" xlink:type="simple">1CB692B1-4118-5768-A89E-BC2DC9F20ADC</object-id><label>Supplementary material 4</label><caption><p>Table S4. Diagnostic characters separating all 59 species of the <italic><tp:taxon-name><tp:taxon-name-part taxon-name-part-type="genus" reg="Panophrys">Panophrys</tp:taxon-name-part></tp:taxon-name></italic></p></caption><statement content-type="dataType"><label>Data type</label><p>species data</p></statement><statement content-type="notes"><label>Explanation note</label><p>Data modified from <xref ref-type="bibr" rid="B100">Wang et al. 2020</xref>; Li et al. 2020; <xref ref-type="bibr" rid="B52">Lyu et al. 2020</xref>; <xref ref-type="bibr" rid="B71">Nguyen et al. 2020</xref>.</p></statement><media xlink:href="zookeys-1047-027-s004.xls" mimetype="application" mime-subtype="vnd.ms-excel" position="float" orientation="portrait" xlink:type="simple" id="oo_559435.xls"><uri content-type="original_file" xlink:type="simple">https://binary.pensoft.net/file/559435</uri></media><permissions><license xlink:type="simple"><license-p>This dataset is made available under the Open Database License (http://opendatacommons.org/licenses/odbl/1.0/). The Open Database License (ODbL) is a license agreement intended to allow users to freely share, modify, and use this Dataset while maintaining this same freedom for others, provided that the original source and author(s) are credited.</license-p></license></permissions><attrib specific-use="authors">Tao Luo, Yali Wang, Siwei Wang, Xueli Lu, Weifeng Wang, Huaiqing Deng, Jiang Zhou</attrib></supplementary-material></tp:treatment-sec><ref-list><ref id="B19"><mixed-citation xmlns:xlink="http://www.w3.org/1999/xlink" xlink:type="simple"><person-group><name name-style="western"><surname>Fei</surname><given-names>L</given-names></name><name name-style="western"><surname>Ye</surname><given-names>CY</given-names></name></person-group> (<year>2016</year>) Amphibians of China (Vol. 1). Science Press, Beijing.</mixed-citation></ref><ref id="B84"><mixed-citation xmlns:xlink="http://www.w3.org/1999/xlink" xlink:type="simple"><person-group><name name-style="western"><surname>Su</surname><given-names>H</given-names></name><name name-style="western"><surname>Shi</surname><given-names>S</given-names></name><name name-style="western"><surname>Wu</surname><given-names>Y</given-names></name><name name-style="western"><surname>Li</surname><given-names>G</given-names></name><name name-style="western"><surname>Yao</surname><given-names>X</given-names></name><name name-style="western"><surname>Wang</surname><given-names>B</given-names></name><name name-style="western"><surname>Li</surname><given-names>S</given-names></name></person-group> (<year>2020</year>) <article-title>Description of a new horned toad of <italic><tp:taxon-name><tp:taxon-name-part taxon-name-part-type="genus">Megophrys</tp:taxon-name-part></tp:taxon-name></italic> Kuhl &amp; Van Hasselt, 1822 (<tp:taxon-name><tp:taxon-name-part taxon-name-part-type="order">Anura</tp:taxon-name-part></tp:taxon-name>, <tp:taxon-name><tp:taxon-name-part taxon-name-part-type="family">Megophryidae</tp:taxon-name-part></tp:taxon-name>) from southwest China.</article-title><source>ZooKeys</source><volume>974</volume>: <fpage>131</fpage>–<lpage>159</lpage>. <ext-link xlink:type="simple" ext-link-type="doi" xlink:href="10.3897/zookeys.974.56070">https://doi.org/10.3897/zookeys.974.56070</ext-link></mixed-citation></ref><ref id="B100"><mixed-citation xmlns:xlink="http://www.w3.org/1999/xlink" xlink:type="simple"><person-group><name name-style="western"><surname>Wang</surname><given-names>B</given-names></name><name name-style="western"><surname>Wu</surname><given-names>YQ</given-names></name><name name-style="western"><surname>Peng</surname><given-names>JW</given-names></name><name name-style="western"><surname>Shi</surname><given-names>SC</given-names></name><name name-style="western"><surname>Lu</surname><given-names>NN</given-names></name><name name-style="western"><surname>Wu</surname><given-names>J</given-names></name></person-group> (<year>2020</year>) <article-title>A new <italic><tp:taxon-name><tp:taxon-name-part taxon-name-part-type="genus">Megophrys</tp:taxon-name-part></tp:taxon-name></italic> Kuhl &amp; Van Hasselt (<tp:taxon-name><tp:taxon-name-part taxon-name-part-type="class">Amphibia</tp:taxon-name-part></tp:taxon-name>, <tp:taxon-name><tp:taxon-name-part taxon-name-part-type="family">Megophryidae</tp:taxon-name-part></tp:taxon-name>) from southeastern China.</article-title><source>ZooKeys</source><volume>904</volume>: <fpage>35</fpage>–<lpage>62</lpage>. <ext-link xlink:type="simple" ext-link-type="doi" xlink:href="10.3897/zookeys.904.47354">https://doi.org/10.3897/zookeys.904.47354</ext-link></mixed-citation></ref><ref id="B52"><mixed-citation xmlns:xlink="http://www.w3.org/1999/xlink" xlink:type="simple"><person-group><name name-style="western"><surname>Lyu</surname><given-names>ZT</given-names></name><name name-style="western"><surname>Li</surname><given-names>YQ</given-names></name><name name-style="western"><surname>Zeng</surname><given-names>ZC</given-names></name><name name-style="western"><surname>Zhao</surname><given-names>J</given-names></name><name name-style="western"><surname>Liu</surname><given-names>ZL</given-names></name><name name-style="western"><surname>Guo</surname><given-names>GX</given-names></name><name name-style="western"><surname>Wang</surname><given-names>YY</given-names></name></person-group> (<year>2020</year>) <article-title>Four new species of Asian horned toads (<tp:taxon-name><tp:taxon-name-part taxon-name-part-type="order">Anura</tp:taxon-name-part></tp:taxon-name>, <tp:taxon-name><tp:taxon-name-part taxon-name-part-type="family">Megophryidae</tp:taxon-name-part></tp:taxon-name>, <italic><tp:taxon-name><tp:taxon-name-part taxon-name-part-type="genus">Megophrys</tp:taxon-name-part></tp:taxon-name></italic>) from southern China.</article-title><source>ZooKeys</source><volume>942</volume>: <fpage>105</fpage>–<lpage>140</lpage>. <ext-link xlink:type="simple" ext-link-type="doi" xlink:href="10.3897/zookeys.942.47983">https://doi.org/10.3897/zookeys.942.47983</ext-link></mixed-citation></ref><ref id="B71"><mixed-citation xmlns:xlink="http://www.w3.org/1999/xlink" xlink:type="simple"><person-group><name name-style="western"><surname>Nguyen</surname><given-names>T Q</given-names></name><name name-style="western"><surname>Nguyen</surname><given-names>TAOT</given-names></name><name name-style="western"><surname>Luong</surname><given-names>AM</given-names></name><name name-style="western"><surname>Ziegler</surname><given-names>T</given-names></name></person-group> (<year>2020</year>) <article-title>A new species of <italic><tp:taxon-name><tp:taxon-name-part taxon-name-part-type="genus">Megophrys</tp:taxon-name-part></tp:taxon-name></italic> (<tp:taxon-name><tp:taxon-name-part taxon-name-part-type="class">Amphibia</tp:taxon-name-part></tp:taxon-name>: <tp:taxon-name><tp:taxon-name-part taxon-name-part-type="order">Anura</tp:taxon-name-part></tp:taxon-name>: <tp:taxon-name><tp:taxon-name-part taxon-name-part-type="family">Megophryidae</tp:taxon-name-part></tp:taxon-name>) from Vietnam.</article-title><source>Zootaxa</source><volume>4722</volume>(<issue>5</issue>): <fpage>401</fpage>–<lpage>422</lpage>. <ext-link xlink:type="simple" ext-link-type="doi" xlink:href="10.11646/zootaxa.4722.5.1">https://doi.org/10.11646/zootaxa.4722.5.1</ext-link></mixed-citation></ref></ref-list></tp:taxon-treatment>
