# Supplementary material for: A species of the genus Panophrys (Anura, Megophryidae) from southeastern Guizhou Province, China
Source: Zookeys. 2021 Jun 24;1047:27–60. doi: 10.3897/zookeys.1047.61097 (PMC8249361; doi:10.3897/zookeys.1047.61097)
Supplement: Supplementary material 1 — Table S1. Uncorrected p-distance between Megophryinae species based on 16s rRNA sequences [file zookeys-1047-027-s001.xlsx]

## Sheet: Sheet2
ID	Species	1	2	3	4	5	6	7	8	9	10	11	12	13	14	15	16	17	18	19	20	21	22	23	24	25	26	27	28	29	30	31	32	33	34	35	36	37	38	39	40	41	42	43	44	45	46	47	48
1	Panophrys congjiangensis sp. nov.
2	Panophrys leishanensis	0.0302558
3	Panophrys liboensis	0.0232558	0.0232558
4	Panophrys jiangi	0.116279	0.0930233	0.0930233
5	Panophrys qianbeiensis	0.0465116	0.0465116	0.0465116	0.139535
6	Xenophrys aceras	0.151163	0.162791	0.162791	0.174419	0.162791
7	Panophrys acuta	0.0581395	0.0348837	0.0581395	0.127907	0.0581395	0.151163
8	Xenophrys ancrae	0.116279	0.139535	0.127907	0.174419	0.116279	0.162791	0.127907
9	Panophrys angka	0.0465116	0.0465116	0.0465116	0.139535	0.0232558	0.186047	0.0581395	0.116279
10	Panophryss anlongensis	0.0348837	0.0348837	0.0348837	0.127907	0.0116279	0.174419	0.0697674	0.127907	0.0116279
11	Xenophrys auralensis	0.116279	0.116279	0.104651	0.139535	0.116279	0.162791	0.151163	0.0930233	0.116279	0.104651
12	Xenophrys awuh	0.151163	0.151163	0.151163	0.162791	0.151163	0.197674	0.162791	0.104651	0.127907	0.139535	0.127907
13	Panophrys baishanzuensis	0.0581395	0.0581395	0.0465116	0.0930233	0.0581395	0.151163	0.0697674	0.104651	0.0813953	0.0697674	0.104651	0.162791
14	Pelobatrachus baluensis	0.174419	0.174419	0.162791	0.209302	0.174419	0.232558	0.186047	0.174419	0.151163	0.162791	0.127907	0.197674	0.162791
15	Panophrys baolongensis	0.0348837	0.0348837	0.0348837	0.104651	0.0348837	0.174419	0.0697674	0.127907	0.0348837	0.0232558	0.104651	0.139535	0.0697674	0.174419
16	Panophrys binchuanensis	0.0348837	0.0348837	0.0348837	0.127907	0.0116279	0.174419	0.0697674	0.127907	0.0116279	0	0.104651	0.139535	0.0697674	0.162791	0.0232558
17	Panophrys binlingensis	0.0348837	0.0348837	0.0348837	0.127907	0.0116279	0.174419	0.0697674	0.127907	0.0116279	0	0.104651	0.139535	0.0697674	0.162791	0.0232558	0
18	Panophrys boettgeri	0.0232558	0.0232558	0.0232558	0.0930233	0.0465116	0.139535	0.0581395	0.116279	0.0465116	0.0348837	0.0930233	0.151163	0.0348837	0.151163	0.0348837	0.0348837	0.0348837
19	Panophrys brachykolos	0.0465116	0.0465116	0.0465116	0.116279	0.0465116	0.186047	0.0813953	0.139535	0.0465116	0.0348837	0.116279	0.127907	0.0581395	0.186047	0.0348837	0.0348837	0.0348837	0.0465116
20	Panophrys caobangensis	0.0581395	0.0581395	0.0581395	0.127907	0.0116279	0.162791	0.0697674	0.104651	0.0348837	0.0232558	0.104651	0.139535	0.0697674	0.174419	0.0465116	0.0232558	0.0232558	0.0581395	0.0581395
21	Brachytarsophrys carinense	0.127907	0.127907	0.127907	0.162791	0.0813953	0.151163	0.139535	0.116279	0.104651	0.0930233	0.116279	0.127907	0.0930233	0.151163	0.116279	0.0930233	0.0930233	0.104651	0.104651	0.0813953
22	Panophrys caudoprocta	0.0348837	0.0348837	0.0348837	0.127907	0.0348837	0.174419	0.0697674	0.151163	0.0348837	0.0232558	0.127907	0.162791	0.0697674	0.174419	0.0465116	0.0232558	0.0232558	0.0348837	0.0581395	0.0465116	0.116279
23	Panophrys cheni	0.0697674	0.0697674	0.0697674	0.116279	0.0465116	0.186047	0.0813953	0.139535	0.0697674	0.0581395	0.139535	0.151163	0.0581395	0.209302	0.0348837	0.0581395	0.0581395	0.0697674	0.0465116	0.0581395	0.104651	0.0813953
24	Panophrys chishuiensis	0.0813953	0.0813953	0.0581395	0.104651	0.0813953	0.186047	0.116279	0.174419	0.0813953	0.0697674	0.127907	0.151163	0.0813953	0.162791	0.0930233	0.0697674	0.0697674	0.0813953	0.0813953	0.0813953	0.116279	0.0697674	0.104651
25	Brachytarsophrys chuannanensis	0.127907	0.127907	0.127907	0.162791	0.0813953	0.151163	0.139535	0.116279	0.104651	0.0930233	0.116279	0.127907	0.0930233	0.151163	0.116279	0.0930233	0.0930233	0.104651	0.104651	0.0813953	0	0.116279	0.104651	0.116279
26	Panophrys daweimontis	0.0348837	0.0348837	0.0348837	0.127907	0.0116279	0.151163	0.0465116	0.104651	0.0348837	0.0232558	0.104651	0.139535	0.0465116	0.174419	0.0232558	0.0232558	0.0232558	0.0348837	0.0348837	0.0232558	0.0930233	0.0465116	0.0348837	0.0930233	0.0930233
27	Panophrys dongguanensis	0.0930233	0.0930233	0.0930233	0.104651	0.0697674	0.174419	0.104651	0.139535	0.0930233	0.0813953	0.116279	0.151163	0.0581395	0.186047	0.0581395	0.0813953	0.0813953	0.0697674	0.0697674	0.0813953	0.104651	0.104651	0.0232558	0.104651	0.104651	0.0581395
28	Xenophrys damrei	0.0930233	0.0930233	0.0930233	0.139535	0.104651	0.151163	0.127907	0.151163	0.104651	0.0930233	0.0930233	0.162791	0.104651	0.104651	0.104651	0.0930233	0.0930233	0.0697674	0.116279	0.104651	0.0930233	0.0930233	0.139535	0.0930233	0.0930233	0.104651	0.116279
29	Xenophrys dzukou	0.197674	0.209302	0.209302	0.244186	0.197674	0.22093	0.209302	0.139535	0.209302	0.209302	0.151163	0.244186	0.186047	0.267442	0.209302	0.209302	0.209302	0.197674	0.22093	0.186047	0.197674	0.232558	0.22093	0.255814	0.197674	0.186047	0.22093	0.232558
30	Pelobatrachus edwardinae	0.139535	0.139535	0.139535	0.197674	0.151163	0.186047	0.174419	0.197674	0.151163	0.139535	0.151163	0.232558	0.151163	0.0930233	0.151163	0.139535	0.139535	0.116279	0.162791	0.151163	0.139535	0.139535	0.186047	0.162791	0.139535	0.151163	0.186047	0.0930233	0.27907
31	Ophryophryne elfina	0.0581395	0.0581395	0.0581395	0.104651	0.0581395	0.174419	0.0930233	0.127907	0.0581395	0.0465116	0.104651	0.116279	0.0465116	0.162791	0.0465116	0.0465116	0.0465116	0.0348837	0.0348837	0.0697674	0.0697674	0.0697674	0.0581395	0.0930233	0.0697674	0.0465116	0.0581395	0.104651	0.209302	0.151163
32	Panophrys fansipanensis	0.0348837	0.0348837	0.0348837	0.127907	0.0116279	0.174419	0.0697674	0.127907	0.0116279	0	0.104651	0.139535	0.0697674	0.162791	0.0232558	0	0	0.0348837	0.0348837	0.0232558	0.0930233	0.0232558	0.0581395	0.0697674	0.0930233	0.0232558	0.0813953	0.0930233	0.209302	0.139535	0.0465116
33	Brachytarsophrys feae	0.127907	0.127907	0.127907	0.162791	0.0813953	0.151163	0.139535	0.116279	0.104651	0.0930233	0.116279	0.127907	0.0930233	0.151163	0.116279	0.0930233	0.0930233	0.104651	0.104651	0.0813953	0	0.116279	0.104651	0.116279	0	0.0930233	0.104651	0.0930233	0.197674	0.139535	0.0697674	0.0930233
34	Xenophrys flavipunctata	0.127907	0.139535	0.127907	0.174419	0.139535	0.139535	0.151163	0.104651	0.139535	0.127907	0.0697674	0.174419	0.127907	0.197674	0.127907	0.127907	0.127907	0.116279	0.139535	0.127907	0.139535	0.151163	0.162791	0.174419	0.139535	0.127907	0.162791	0.151163	0.151163	0.197674	0.127907	0.127907	0.139535
35	Ophryophryne gerti	0.0697674	0.0697674	0.0697674	0.116279	0.0465116	0.162791	0.0813953	0.116279	0.0697674	0.0581395	0.116279	0.127907	0.0348837	0.174419	0.0581395	0.0581395	0.0581395	0.0465116	0.0465116	0.0581395	0.0581395	0.0813953	0.0465116	0.104651	0.0581395	0.0348837	0.0465116	0.116279	0.197674	0.162791	0.0116279	0.0581395	0.0581395	0.139535
36	Atympanophrys gigantica	0.104651	0.104651	0.104651	0.162791	0.0581395	0.139535	0.116279	0.104651	0.0813953	0.0697674	0.104651	0.162791	0.0930233	0.151163	0.0930233	0.0697674	0.0697674	0.0813953	0.104651	0.0581395	0.0348837	0.0930233	0.104651	0.116279	0.0348837	0.0697674	0.104651	0.0813953	0.186047	0.127907	0.0930233	0.0697674	0.0348837	0.127907	0.0813953
37	Xenophrys glandulosa	0.104651	0.116279	0.104651	0.151163	0.104651	0.127907	0.127907	0.0697674	0.127907	0.116279	0.0581395	0.162791	0.0813953	0.162791	0.116279	0.116279	0.116279	0.0930233	0.127907	0.0930233	0.104651	0.127907	0.127907	0.151163	0.104651	0.0930233	0.127907	0.127907	0.127907	0.174419	0.116279	0.116279	0.104651	0.0581395	0.104651	0.0930233
38	Ophryophryne hansi	0.0581395	0.0581395	0.0581395	0.127907	0.0581395	0.197674	0.0930233	0.151163	0.0581395	0.0465116	0.127907	0.116279	0.0697674	0.186047	0.0465116	0.0465116	0.0465116	0.0581395	0.0348837	0.0697674	0.0930233	0.0697674	0.0581395	0.0930233	0.0930233	0.0465116	0.0813953	0.127907	0.232558	0.174419	0.0232558	0.0465116	0.0930233	0.151163	0.0348837	0.116279	0.139535
39	Xenophrys himalayana	0.104651	0.116279	0.104651	0.127907	0.116279	0.151163	0.151163	0.0813953	0.116279	0.104651	0.0465116	0.127907	0.0813953	0.174419	0.104651	0.104651	0.104651	0.0930233	0.0930233	0.104651	0.0930233	0.127907	0.116279	0.127907	0.0930233	0.104651	0.116279	0.127907	0.139535	0.174419	0.0813953	0.104651	0.0930233	0.0465116	0.0930233	0.104651	0.0348837	0.104651
40	Panophrys hoanglienensis	0.0348837	0.0348837	0.0348837	0.127907	0.0116279	0.174419	0.0697674	0.127907	0.0116279	0	0.104651	0.139535	0.0697674	0.162791	0.0232558	0	0	0.0348837	0.0348837	0.0232558	0.0930233	0.0232558	0.0581395	0.0697674	0.0930233	0.0232558	0.0813953	0.0930233	0.209302	0.139535	0.0465116	0	0.0930233	0.127907	0.0581395	0.0697674	0.116279	0.0465116	0.104651
41	Panophrys huangshanensis	0.0116279	0.0116279	0.0116279	0.104651	0.0348837	0.151163	0.0465116	0.127907	0.0348837	0.0232558	0.104651	0.139535	0.0465116	0.162791	0.0232558	0.0232558	0.0232558	0.0116279	0.0348837	0.0465116	0.116279	0.0232558	0.0581395	0.0697674	0.116279	0.0232558	0.0813953	0.0813953	0.209302	0.127907	0.0465116	0.0232558	0.116279	0.127907	0.0581395	0.0930233	0.104651	0.0465116	0.104651	0.0232558
42	Panophrys insularis	0.0465116	0.0465116	0.0465116	0.116279	0.0232558	0.162791	0.0581395	0.116279	0.0465116	0.0348837	0.116279	0.127907	0.0348837	0.186047	0.0348837	0.0348837	0.0348837	0.0465116	0.0232558	0.0348837	0.0813953	0.0581395	0.0232558	0.0813953	0.0813953	0.0116279	0.0465116	0.116279	0.197674	0.162791	0.0348837	0.0348837	0.0813953	0.139535	0.0232558	0.0813953	0.104651	0.0348837	0.0930233	0.0348837	0.0348837
43	Brachytarsophrys intermedia	0.127907	0.127907	0.104651	0.162791	0.116279	0.174419	0.151163	0.127907	0.127907	0.116279	0.116279	0.162791	0.116279	0.162791	0.116279	0.116279	0.116279	0.104651	0.127907	0.116279	0.0697674	0.139535	0.139535	0.139535	0.0697674	0.104651	0.139535	0.116279	0.209302	0.162791	0.0930233	0.116279	0.0697674	0.139535	0.0930233	0.0581395	0.116279	0.116279	0.116279	0.116279	0.116279	0.116279
44	Megophrys jingdongensis	0.0465116	0.0348837	0.0465116	0.127907	0.0232558	0.186047	0.0697674	0.139535	0.0232558	0.0116279	0.116279	0.151163	0.0813953	0.174419	0.0348837	0.0116279	0.0116279	0.0465116	0.0465116	0.0348837	0.104651	0.0348837	0.0697674	0.0813953	0.104651	0.0348837	0.0930233	0.104651	0.209302	0.151163	0.0581395	0.0116279	0.104651	0.139535	0.0697674	0.0813953	0.127907	0.0581395	0.116279	0.0116279	0.0348837	0.0465116	0.127907
45	Panophrys jinggangensis	0.0697674	0.0697674	0.0697674	0.116279	0.0465116	0.127907	0.0581395	0.116279	0.0697674	0.0581395	0.116279	0.127907	0.0813953	0.197674	0.0581395	0.0581395	0.0581395	0.0697674	0.0697674	0.0348837	0.116279	0.0813953	0.0697674	0.116279	0.116279	0.0348837	0.0930233	0.127907	0.197674	0.174419	0.0813953	0.0581395	0.116279	0.116279	0.0697674	0.0930233	0.104651	0.0813953	0.116279	0.0581395	0.0581395	0.0465116	0.127907	0.0697674
46	Panophrys jiulianensis	0.0348837	0.0348837	0.0348837	0.127907	0.0581395	0.174419	0.0697674	0.151163	0.0581395	0.0465116	0.127907	0.162791	0.0697674	0.174419	0.0465116	0.0465116	0.0465116	0.0348837	0.0348837	0.0697674	0.139535	0.0465116	0.0813953	0.0930233	0.139535	0.0465116	0.104651	0.104651	0.232558	0.127907	0.0697674	0.0465116	0.139535	0.151163	0.0813953	0.116279	0.127907	0.0697674	0.127907	0.0465116	0.0232558	0.0581395	0.139535	0.0581395	0.0813953
47	Pelobatrachus kalimantanensis	0.174419	0.174419	0.162791	0.22093	0.174419	0.22093	0.186047	0.197674	0.174419	0.162791	0.151163	0.232558	0.162791	0.0697674	0.174419	0.162791	0.162791	0.151163	0.186047	0.174419	0.139535	0.174419	0.209302	0.186047	0.139535	0.174419	0.209302	0.127907	0.27907	0.0581395	0.151163	0.162791	0.139535	0.174419	0.162791	0.151163	0.162791	0.174419	0.174419	0.162791	0.162791	0.186047	0.151163	0.174419	0.174419	0.162791
48	Pelobatrachus kobayashii	0.186047	0.186047	0.174419	0.197674	0.162791	0.232558	0.197674	0.197674	0.186047	0.174419	0.151163	0.209302	0.127907	0.0697674	0.186047	0.174419	0.174419	0.162791	0.174419	0.162791	0.116279	0.186047	0.174419	0.151163	0.116279	0.162791	0.151163	0.127907	0.27907	0.104651	0.139535	0.174419	0.116279	0.22093	0.127907	0.127907	0.162791	0.162791	0.174419	0.174419	0.174419	0.151163	0.139535	0.186047	0.186047	0.174419	0.0697674
49	Panophrys kuatunensis	0.0465116	0.0465116	0.0348837	0.104651	0.0465116	0.186047	0.0813953	0.116279	0.0465116	0.0348837	0.0930233	0.127907	0.0348837	0.162791	0.0348837	0.0348837	0.0348837	0.0465116	0.0232558	0.0581395	0.104651	0.0581395	0.0465116	0.0697674	0.104651	0.0348837	0.0697674	0.116279	0.197674	0.162791	0.0348837	0.0348837	0.104651	0.116279	0.0465116	0.104651	0.104651	0.0348837	0.0697674	0.0348837	0.0348837	0.0232558	0.116279	0.0465116	0.0697674	0.0581395	0.162791	0.151163
50	Megophrys lancip	0.186047	0.186047	0.186047	0.22093	0.197674	0.232558	0.174419	0.232558	0.174419	0.186047	0.186047	0.186047	0.186047	0.174419	0.186047	0.186047	0.186047	0.174419	0.174419	0.197674	0.162791	0.197674	0.197674	0.174419	0.162791	0.186047	0.186047	0.162791	0.302326	0.209302	0.151163	0.186047	0.162791	0.186047	0.162791	0.174419	0.197674	0.162791	0.186047	0.186047	0.174419	0.174419	0.162791	0.197674	0.186047	0.174419	0.174419	0.151163
51	Xenophrys lekaguli	0.116279	0.116279	0.104651	0.139535	0.116279	0.162791	0.151163	0.0930233	0.116279	0.104651	0	0.127907	0.104651	0.127907	0.104651	0.104651	0.104651	0.0930233	0.116279	0.104651	0.116279	0.127907	0.139535	0.127907	0.116279	0.104651	0.116279	0.0930233	0.151163	0.151163	0.104651	0.104651	0.116279	0.0697674	0.116279	0.104651	0.0581395	0.127907	0.0465116	0.104651	0.104651	0.116279	0.116279	0.116279	0.116279	0.127907	0.151163	0.151163
52	Pelobatrachus ligayae	0.151163	0.151163	0.139535	0.186047	0.151163	0.209302	0.186047	0.174419	0.151163	0.139535	0.104651	0.209302	0.139535	0.0465116	0.151163	0.139535	0.139535	0.127907	0.162791	0.151163	0.139535	0.151163	0.186047	0.139535	0.139535	0.151163	0.162791	0.0813953	0.255814	0.0813953	0.151163	0.139535	0.139535	0.174419	0.162791	0.127907	0.139535	0.174419	0.151163	0.139535	0.139535	0.162791	0.151163	0.151163	0.174419	0.162791	0.0697674	0.0697674
53	Panophrys lini	0.0348837	0.0348837	0.0348837	0.104651	0.0348837	0.151163	0.0465116	0.127907	0.0581395	0.0465116	0.127907	0.139535	0.0232558	0.186047	0.0465116	0.0465116	0.0465116	0.0348837	0.0348837	0.0465116	0.0930233	0.0465116	0.0348837	0.0697674	0.0930233	0.0232558	0.0581395	0.104651	0.209302	0.151163	0.0465116	0.0465116	0.0930233	0.151163	0.0348837	0.0930233	0.104651	0.0465116	0.104651	0.0465116	0.0232558	0.0116279	0.127907	0.0581395	0.0581395	0.0465116	0.186047	0.151163
54	Panophrys lishuiensis	0.0697674	0.0697674	0.0465116	0.116279	0.0581395	0.174419	0.0930233	0.116279	0.0697674	0.0581395	0.104651	0.174419	0.0581395	0.174419	0.0581395	0.0581395	0.0581395	0.0465116	0.0697674	0.0697674	0.116279	0.0581395	0.0813953	0.104651	0.116279	0.0465116	0.0813953	0.116279	0.197674	0.162791	0.0581395	0.0581395	0.116279	0.127907	0.0581395	0.0930233	0.104651	0.0813953	0.104651	0.0581395	0.0581395	0.0581395	0.0813953	0.0697674	0.0813953	0.0813953	0.174419	0.174419
55	Xenophrys longipes	0.139535	0.151163	0.151163	0.197674	0.127907	0.0697674	0.139535	0.127907	0.151163	0.139535	0.116279	0.174419	0.139535	0.197674	0.139535	0.139535	0.139535	0.127907	0.151163	0.127907	0.116279	0.162791	0.151163	0.162791	0.116279	0.116279	0.127907	0.127907	0.186047	0.174419	0.139535	0.139535	0.116279	0.116279	0.127907	0.104651	0.104651	0.162791	0.116279	0.139535	0.139535	0.127907	0.139535	0.151163	0.116279	0.162791	0.197674	0.197674
56	Xenophrys major	0.127907	0.139535	0.127907	0.162791	0.127907	0.139535	0.151163	0.0930233	0.151163	0.139535	0.0581395	0.162791	0.104651	0.139535	0.139535	0.139535	0.139535	0.116279	0.151163	0.116279	0.104651	0.151163	0.151163	0.151163	0.104651	0.116279	0.127907	0.104651	0.151163	0.174419	0.139535	0.139535	0.104651	0.0813953	0.127907	0.0930233	0.0232558	0.162791	0.0581395	0.139535	0.127907	0.127907	0.116279	0.151163	0.127907	0.151163	0.162791	0.139535
57	Xenophrys mangshanensis	0.104651	0.0930233	0.104651	0.127907	0.116279	0.151163	0.127907	0.0581395	0.116279	0.104651	0.0697674	0.127907	0.104651	0.174419	0.104651	0.104651	0.104651	0.0930233	0.116279	0.104651	0.116279	0.127907	0.139535	0.151163	0.116279	0.104651	0.139535	0.127907	0.151163	0.174419	0.104651	0.104651	0.116279	0.0697674	0.116279	0.104651	0.0581395	0.127907	0.0465116	0.104651	0.104651	0.116279	0.116279	0.104651	0.116279	0.127907	0.174419	0.197674
58	Xenophrys maosonensis	0.104651	0.116279	0.104651	0.151163	0.116279	0.151163	0.151163	0.0581395	0.116279	0.104651	0.0465116	0.127907	0.104651	0.174419	0.104651	0.104651	0.104651	0.0930233	0.116279	0.104651	0.116279	0.127907	0.139535	0.151163	0.116279	0.104651	0.139535	0.127907	0.139535	0.174419	0.104651	0.104651	0.116279	0.0465116	0.116279	0.104651	0.0348837	0.127907	0.0232558	0.104651	0.104651	0.116279	0.116279	0.116279	0.116279	0.127907	0.174419	0.197674
59	Xenophrys medogensis	0.116279	0.127907	0.116279	0.139535	0.139535	0.162791	0.162791	0.104651	0.139535	0.127907	0.0697674	0.151163	0.0930233	0.174419	0.127907	0.127907	0.127907	0.104651	0.116279	0.127907	0.116279	0.139535	0.139535	0.139535	0.116279	0.127907	0.139535	0.139535	0.162791	0.186047	0.104651	0.127907	0.116279	0.0697674	0.116279	0.127907	0.0348837	0.127907	0.0232558	0.127907	0.116279	0.116279	0.139535	0.139535	0.139535	0.139535	0.174419	0.174419
60	Xenophrys megacephala	0.139535	0.127907	0.127907	0.162791	0.116279	0.151163	0.116279	0.0465116	0.139535	0.127907	0.0930233	0.127907	0.104651	0.197674	0.127907	0.127907	0.127907	0.116279	0.139535	0.104651	0.116279	0.151163	0.139535	0.174419	0.116279	0.104651	0.139535	0.151163	0.151163	0.197674	0.127907	0.127907	0.116279	0.0930233	0.116279	0.104651	0.0813953	0.151163	0.0930233	0.127907	0.127907	0.116279	0.127907	0.127907	0.0930233	0.151163	0.174419	0.197674
61	Ophryophryne microstoma	0.104651	0.104651	0.0930233	0.104651	0.104651	0.197674	0.139535	0.127907	0.104651	0.0930233	0.0813953	0.127907	0.0697674	0.151163	0.0930233	0.0930233	0.0930233	0.0813953	0.0813953	0.0930233	0.116279	0.116279	0.104651	0.0930233	0.116279	0.0930233	0.0813953	0.116279	0.209302	0.186047	0.0581395	0.0930233	0.116279	0.127907	0.0697674	0.127907	0.116279	0.0581395	0.0813953	0.0930233	0.0930233	0.0813953	0.127907	0.104651	0.104651	0.116279	0.174419	0.139535
62	Panophrys minor	0.116279	0.116279	0.0930233	0.116279	0.0930233	0.197674	0.127907	0.139535	0.0697674	0.0813953	0.116279	0.139535	0.0930233	0.116279	0.104651	0.0813953	0.0813953	0.0930233	0.0930233	0.0930233	0.0813953	0.104651	0.116279	0.0581395	0.0813953	0.104651	0.0930233	0.0813953	0.232558	0.151163	0.0813953	0.0813953	0.0813953	0.162791	0.0930233	0.0813953	0.151163	0.104651	0.116279	0.0813953	0.104651	0.0930233	0.104651	0.0930233	0.127907	0.127907	0.162791	0.127907
63	Panophrys mirabilis	0.0697674	0.0581395	0.0581395	0.139535	0.0813953	0.197674	0.0813953	0.151163	0.0930233	0.0813953	0.139535	0.174419	0.0697674	0.186047	0.0813953	0.0813953	0.0813953	0.0697674	0.0930233	0.0930233	0.139535	0.0813953	0.104651	0.116279	0.139535	0.0697674	0.127907	0.139535	0.22093	0.186047	0.0813953	0.0813953	0.139535	0.162791	0.0813953	0.139535	0.127907	0.0813953	0.139535	0.0813953	0.0581395	0.0813953	0.116279	0.0697674	0.104651	0.0813953	0.174419	0.174419
64	Megophrys montana	0.127907	0.127907	0.104651	0.116279	0.127907	0.174419	0.116279	0.162791	0.151163	0.139535	0.127907	0.186047	0.104651	0.186047	0.116279	0.139535	0.139535	0.104651	0.151163	0.116279	0.151163	0.139535	0.127907	0.127907	0.151163	0.116279	0.104651	0.116279	0.244186	0.197674	0.116279	0.139535	0.151163	0.162791	0.104651	0.151163	0.139535	0.139535	0.162791	0.139535	0.116279	0.127907	0.127907	0.151163	0.104651	0.139535	0.174419	0.162791
65	Xenophrys monticola	0.0930233	0.104651	0.0930233	0.139535	0.104651	0.139535	0.139535	0.0697674	0.104651	0.0930233	0.0348837	0.139535	0.0930233	0.162791	0.0930233	0.0930233	0.0930233	0.0813953	0.104651	0.0930233	0.104651	0.116279	0.127907	0.139535	0.104651	0.0930233	0.127907	0.116279	0.127907	0.162791	0.0930233	0.0930233	0.104651	0.0348837	0.104651	0.0930233	0.0232558	0.116279	0.0116279	0.0930233	0.0930233	0.104651	0.104651	0.104651	0.104651	0.116279	0.162791	0.186047
66	Panophrys mufumontana	0.0232558	0.0232558	0.0232558	0.0930233	0.0465116	0.139535	0.0581395	0.116279	0.0465116	0.0348837	0.0930233	0.151163	0.0348837	0.151163	0.0348837	0.0348837	0.0348837	0	0.0465116	0.0581395	0.104651	0.0348837	0.0697674	0.0813953	0.104651	0.0348837	0.0697674	0.0697674	0.197674	0.116279	0.0348837	0.0348837	0.104651	0.116279	0.0465116	0.0813953	0.0930233	0.0581395	0.0930233	0.0348837	0.0116279	0.0465116	0.104651	0.0465116	0.0697674	0.0348837	0.151163	0.162791
67	Atympanophrys nankiangensis	0.104651	0.104651	0.104651	0.162791	0.0581395	0.139535	0.116279	0.104651	0.0813953	0.0697674	0.104651	0.162791	0.0930233	0.151163	0.0930233	0.0697674	0.0697674	0.0813953	0.104651	0.0581395	0.0348837	0.0930233	0.104651	0.116279	0.0348837	0.0697674	0.104651	0.0813953	0.186047	0.127907	0.0930233	0.0697674	0.0348837	0.127907	0.0813953	0	0.0930233	0.116279	0.104651	0.0697674	0.0930233	0.0813953	0.0581395	0.0813953	0.0930233	0.116279	0.151163	0.127907
68	Panophrys nankunensis	0.0697674	0.0697674	0.0697674	0.116279	0.0581395	0.197674	0.0930233	0.151163	0.0697674	0.0581395	0.139535	0.151163	0.0697674	0.209302	0.0348837	0.0581395	0.0581395	0.0697674	0.0465116	0.0697674	0.116279	0.0813953	0.0116279	0.104651	0.116279	0.0465116	0.0348837	0.139535	0.232558	0.186047	0.0581395	0.0581395	0.116279	0.162791	0.0581395	0.116279	0.139535	0.0581395	0.116279	0.0581395	0.0581395	0.0348837	0.127907	0.0697674	0.0813953	0.0813953	0.209302	0.186047
69	Panophrys nanlingensis	0.0697674	0.0465116	0.0697674	0.0930233	0.0465116	0.162791	0.0581395	0.116279	0.0697674	0.0581395	0.116279	0.151163	0.0348837	0.186047	0.0581395	0.0581395	0.0581395	0.0465116	0.0465116	0.0581395	0.0813953	0.0813953	0.0465116	0.104651	0.0813953	0.0348837	0.0465116	0.116279	0.186047	0.162791	0.0348837	0.0581395	0.0813953	0.139535	0.0232558	0.0813953	0.104651	0.0581395	0.0930233	0.0581395	0.0581395	0.0232558	0.116279	0.0581395	0.0697674	0.0813953	0.186047	0.151163
70	Pelobatrachus nasuta	0.197674	0.209302	0.197674	0.244186	0.209302	0.244186	0.197674	0.22093	0.186047	0.197674	0.186047	0.197674	0.197674	0.0813953	0.209302	0.197674	0.197674	0.209302	0.197674	0.209302	0.174419	0.209302	0.22093	0.174419	0.174419	0.209302	0.22093	0.162791	0.313953	0.116279	0.186047	0.197674	0.174419	0.209302	0.197674	0.209302	0.197674	0.186047	0.186047	0.197674	0.197674	0.197674	0.209302	0.209302	0.209302	0.197674	0.0581395	0.0813953
71	Xenophrys numhbumaeng	0.151163	0.151163	0.151163	0.197674	0.104651	0.151163	0.139535	0.0813953	0.127907	0.116279	0.127907	0.127907	0.139535	0.22093	0.139535	0.116279	0.116279	0.127907	0.151163	0.0930233	0.104651	0.139535	0.151163	0.174419	0.104651	0.116279	0.151163	0.151163	0.209302	0.197674	0.139535	0.116279	0.104651	0.104651	0.127907	0.0930233	0.116279	0.162791	0.127907	0.116279	0.139535	0.127907	0.151163	0.127907	0.104651	0.162791	0.197674	0.22093
72	Panophrys obesa	0.0581395	0.0581395	0.0581395	0.127907	0.0348837	0.174419	0.0697674	0.127907	0.0581395	0.0465116	0.127907	0.139535	0.0465116	0.197674	0.0465116	0.0465116	0.0465116	0.0581395	0.0348837	0.0465116	0.0930233	0.0697674	0.0116279	0.0930233	0.0930233	0.0232558	0.0348837	0.127907	0.209302	0.174419	0.0465116	0.0465116	0.0930233	0.151163	0.0348837	0.0930233	0.116279	0.0465116	0.104651	0.0465116	0.0465116	0.0116279	0.127907	0.0581395	0.0581395	0.0697674	0.197674	0.162791
73	Panophrys ombrophila	0.0581395	0.0581395	0.0581395	0.127907	0.0348837	0.174419	0.0697674	0.127907	0.0581395	0.0465116	0.127907	0.139535	0.0465116	0.197674	0.0465116	0.0465116	0.0465116	0.0581395	0.0348837	0.0465116	0.0930233	0.0697674	0.0116279	0.0930233	0.0930233	0.0232558	0.0348837	0.127907	0.209302	0.174419	0.0465116	0.0465116	0.0930233	0.151163	0.0348837	0.0930233	0.116279	0.0465116	0.104651	0.0465116	0.0465116	0.0116279	0.127907	0.0581395	0.0581395	0.0697674	0.197674	0.162791
74	Panophrys omeimontis	0.0348837	0.0348837	0.0348837	0.127907	0.0116279	0.174419	0.0697674	0.127907	0.0116279	0	0.104651	0.139535	0.0697674	0.162791	0.0232558	0	0	0.0348837	0.0348837	0.0232558	0.0930233	0.0232558	0.0581395	0.0697674	0.0930233	0.0232558	0.0813953	0.0930233	0.209302	0.139535	0.0465116	0	0.0930233	0.127907	0.0581395	0.0697674	0.116279	0.0465116	0.104651	0	0.0232558	0.0348837	0.116279	0.0116279	0.0581395	0.0465116	0.162791	0.174419
75	Xenophrys oreocrypta	0.116279	0.127907	0.116279	0.162791	0.127907	0.127907	0.139535	0.0930233	0.151163	0.139535	0.0581395	0.186047	0.0930233	0.174419	0.139535	0.139535	0.139535	0.104651	0.151163	0.116279	0.127907	0.139535	0.151163	0.162791	0.127907	0.116279	0.151163	0.127907	0.151163	0.162791	0.139535	0.139535	0.127907	0.0581395	0.127907	0.116279	0.0348837	0.162791	0.0581395	0.139535	0.116279	0.127907	0.139535	0.151163	0.127907	0.139535	0.174419	0.174419
76	Xenophrys oropedion	0.162791	0.162791	0.151163	0.197674	0.139535	0.162791	0.151163	0.0813953	0.162791	0.151163	0.127907	0.139535	0.139535	0.232558	0.151163	0.151163	0.151163	0.139535	0.139535	0.127907	0.139535	0.174419	0.162791	0.197674	0.139535	0.127907	0.162791	0.174419	0.209302	0.22093	0.151163	0.151163	0.139535	0.104651	0.139535	0.127907	0.116279	0.174419	0.127907	0.151163	0.151163	0.139535	0.151163	0.162791	0.116279	0.151163	0.209302	0.232558
77	Xenophrys pachyproctus	0.0930233	0.0930233	0.0930233	0.151163	0.0697674	0.151163	0.104651	0.116279	0.0930233	0.0813953	0.0930233	0.151163	0.0813953	0.139535	0.0813953	0.0813953	0.0813953	0.0697674	0.0930233	0.0813953	0.0813953	0.104651	0.0930233	0.127907	0.0813953	0.0581395	0.0697674	0.0697674	0.197674	0.139535	0.0813953	0.0813953	0.0813953	0.139535	0.0697674	0.0697674	0.104651	0.104651	0.116279	0.0813953	0.0813953	0.0697674	0.104651	0.0930233	0.0930233	0.104651	0.162791	0.139535
78	Panophrys palpebralespinosa	0.0581395	0.0581395	0.0581395	0.151163	0.0348837	0.197674	0.0697674	0.127907	0.0116279	0.0232558	0.127907	0.116279	0.0930233	0.151163	0.0465116	0.0232558	0.0232558	0.0581395	0.0581395	0.0465116	0.0930233	0.0465116	0.0813953	0.0930233	0.0930233	0.0465116	0.104651	0.116279	0.22093	0.162791	0.0465116	0.0232558	0.0930233	0.151163	0.0581395	0.0930233	0.139535	0.0465116	0.127907	0.0232558	0.0465116	0.0581395	0.116279	0.0348837	0.0813953	0.0697674	0.162791	0.174419
79	Megophrys parallela	0.116279	0.0930233	0.116279	0.116279	0.139535	0.174419	0.0813953	0.162791	0.116279	0.127907	0.127907	0.139535	0.127907	0.162791	0.127907	0.127907	0.127907	0.0930233	0.139535	0.127907	0.162791	0.127907	0.162791	0.139535	0.162791	0.127907	0.139535	0.104651	0.244186	0.186047	0.104651	0.127907	0.162791	0.162791	0.116279	0.162791	0.162791	0.127907	0.162791	0.127907	0.104651	0.139535	0.162791	0.127907	0.104651	0.127907	0.174419	0.186047
80	Xenophrys parva	0.116279	0.116279	0.104651	0.127907	0.127907	0.151163	0.151163	0.116279	0.127907	0.116279	0.0581395	0.151163	0.116279	0.116279	0.116279	0.116279	0.116279	0.0930233	0.127907	0.116279	0.104651	0.127907	0.151163	0.139535	0.104651	0.116279	0.139535	0.0813953	0.197674	0.127907	0.116279	0.116279	0.104651	0.116279	0.127907	0.0930233	0.0813953	0.139535	0.0930233	0.116279	0.104651	0.127907	0.104651	0.127907	0.127907	0.127907	0.127907	0.139535
81	Xenophrys periosa	0.116279	0.116279	0.116279	0.127907	0.127907	0.162791	0.151163	0.0930233	0.127907	0.116279	0.0581395	0.139535	0.0930233	0.186047	0.116279	0.116279	0.116279	0.104651	0.104651	0.116279	0.104651	0.139535	0.127907	0.139535	0.104651	0.116279	0.127907	0.139535	0.127907	0.186047	0.0930233	0.116279	0.104651	0.0581395	0.104651	0.116279	0.0465116	0.116279	0.0116279	0.116279	0.116279	0.104651	0.127907	0.116279	0.127907	0.139535	0.186047	0.186047
82	Brachytarsophrys platyparietus	0.116279	0.116279	0.116279	0.174419	0.0697674	0.139535	0.127907	0.104651	0.0930233	0.0813953	0.104651	0.139535	0.104651	0.139535	0.104651	0.0813953	0.0813953	0.0930233	0.116279	0.0697674	0.0116279	0.104651	0.116279	0.127907	0.0116279	0.0813953	0.116279	0.0813953	0.186047	0.127907	0.0813953	0.0813953	0.0116279	0.127907	0.0697674	0.0232558	0.0930233	0.104651	0.104651	0.0813953	0.104651	0.0930233	0.0581395	0.0930233	0.104651	0.127907	0.127907	0.127907
83	Brachytarsophrys popei	0.127907	0.127907	0.127907	0.162791	0.0813953	0.151163	0.139535	0.116279	0.104651	0.0930233	0.116279	0.127907	0.0930233	0.151163	0.116279	0.0930233	0.0930233	0.104651	0.104651	0.0813953	0	0.116279	0.104651	0.116279	0	0.0930233	0.104651	0.0930233	0.197674	0.139535	0.0697674	0.0930233	0	0.139535	0.0581395	0.0348837	0.104651	0.0930233	0.0930233	0.0930233	0.116279	0.0813953	0.0697674	0.104651	0.116279	0.139535	0.139535	0.116279
84	Xenophrys robusta	0.116279	0.127907	0.116279	0.139535	0.127907	0.162791	0.162791	0.0930233	0.127907	0.116279	0.0581395	0.139535	0.0930233	0.162791	0.116279	0.116279	0.116279	0.104651	0.104651	0.116279	0.0813953	0.139535	0.127907	0.139535	0.0813953	0.116279	0.127907	0.116279	0.151163	0.162791	0.0930233	0.116279	0.0813953	0.0581395	0.104651	0.0930233	0.0465116	0.116279	0.0116279	0.116279	0.116279	0.104651	0.104651	0.127907	0.127907	0.139535	0.162791	0.162791
85	Panophrys rubrimera	0.0465116	0.0465116	0.0465116	0.116279	0.0348837	0.162791	0.0813953	0.116279	0.0348837	0.0232558	0.0930233	0.151163	0.0581395	0.151163	0.0348837	0.0232558	0.0232558	0.0232558	0.0465116	0.0465116	0.0930233	0.0465116	0.0697674	0.0930233	0.0930233	0.0348837	0.0697674	0.0697674	0.197674	0.127907	0.0348837	0.0232558	0.0930233	0.116279	0.0465116	0.0697674	0.104651	0.0581395	0.0930233	0.0232558	0.0348837	0.0465116	0.104651	0.0348837	0.0697674	0.0581395	0.151163	0.162791
86	Panophrys sangzhiensis	0.0465116	0.0465116	0.0465116	0.139535	0	0.162791	0.0581395	0.116279	0.0232558	0.0116279	0.116279	0.151163	0.0581395	0.174419	0.0348837	0.0116279	0.0116279	0.0465116	0.0465116	0.0116279	0.0813953	0.0348837	0.0465116	0.0813953	0.0813953	0.0116279	0.0697674	0.104651	0.197674	0.151163	0.0581395	0.0116279	0.0813953	0.139535	0.0465116	0.0581395	0.104651	0.0581395	0.116279	0.0116279	0.0348837	0.0232558	0.116279	0.0232558	0.0465116	0.0581395	0.174419	0.162791
87	Xenophrys serchhipii	0.162791	0.162791	0.151163	0.162791	0.162791	0.197674	0.186047	0.0813953	0.151163	0.151163	0.0930233	0.0697674	0.127907	0.174419	0.151163	0.151163	0.151163	0.139535	0.139535	0.151163	0.116279	0.174419	0.162791	0.151163	0.116279	0.151163	0.139535	0.151163	0.209302	0.22093	0.104651	0.151163	0.116279	0.127907	0.116279	0.151163	0.127907	0.127907	0.0930233	0.151163	0.151163	0.139535	0.139535	0.162791	0.162791	0.174419	0.197674	0.174419
88	Atympanophrys shapingensis	0.104651	0.104651	0.104651	0.162791	0.0581395	0.127907	0.116279	0.0930233	0.0813953	0.0697674	0.0930233	0.151163	0.0930233	0.139535	0.0930233	0.0697674	0.0697674	0.0813953	0.104651	0.0581395	0.0232558	0.0930233	0.104651	0.116279	0.0232558	0.0697674	0.104651	0.0697674	0.174419	0.116279	0.0930233	0.0697674	0.0232558	0.116279	0.0813953	0.0116279	0.0813953	0.116279	0.0930233	0.0697674	0.0930233	0.0813953	0.0697674	0.0813953	0.0930233	0.116279	0.139535	0.139535
89	Panophrys shimentaina	0.0348837	0.0348837	0.0348837	0.104651	0.0581395	0.162791	0.0697674	0.151163	0.0581395	0.0465116	0.127907	0.139535	0.0465116	0.186047	0.0465116	0.0465116	0.0465116	0.0348837	0.0348837	0.0697674	0.116279	0.0465116	0.0581395	0.0697674	0.116279	0.0465116	0.0813953	0.104651	0.232558	0.151163	0.0465116	0.0465116	0.116279	0.139535	0.0581395	0.116279	0.127907	0.0465116	0.104651	0.0465116	0.0232558	0.0348837	0.139535	0.0581395	0.0813953	0.0465116	0.186047	0.174419
90	Panophrys shunhuangensis	0.0465116	0.0232558	0.0348837	0.104651	0.0581395	0.174419	0.0465116	0.127907	0.0697674	0.0581395	0.116279	0.174419	0.0465116	0.174419	0.0581395	0.0581395	0.0581395	0.0465116	0.0697674	0.0697674	0.139535	0.0581395	0.0813953	0.0930233	0.139535	0.0465116	0.104651	0.116279	0.197674	0.162791	0.0813953	0.0581395	0.139535	0.139535	0.0813953	0.116279	0.104651	0.0813953	0.116279	0.0581395	0.0348837	0.0581395	0.116279	0.0581395	0.0813953	0.0581395	0.174419	0.174419
91	Panophrys spinata	0.0465116	0.0465116	0.0465116	0.139535	0	0.162791	0.0581395	0.116279	0.0232558	0.0116279	0.116279	0.151163	0.0581395	0.174419	0.0348837	0.0116279	0.0116279	0.0465116	0.0465116	0.0116279	0.0813953	0.0348837	0.0465116	0.0813953	0.0813953	0.0116279	0.0697674	0.104651	0.197674	0.151163	0.0581395	0.0116279	0.0813953	0.139535	0.0465116	0.0581395	0.104651	0.0581395	0.116279	0.0116279	0.0348837	0.0232558	0.116279	0.0232558	0.0465116	0.0581395	0.174419	0.162791
92	Pelobatrachus stejnegeri	0.197674	0.209302	0.197674	0.22093	0.197674	0.22093	0.197674	0.174419	0.197674	0.209302	0.162791	0.22093	0.151163	0.0930233	0.209302	0.209302	0.209302	0.186047	0.197674	0.197674	0.162791	0.22093	0.197674	0.186047	0.162791	0.186047	0.174419	0.151163	0.267442	0.116279	0.186047	0.209302	0.162791	0.209302	0.174419	0.174419	0.151163	0.209302	0.162791	0.209302	0.197674	0.174419	0.174419	0.22093	0.209302	0.197674	0.104651	0.0813953
93	Ophryophryne synoria	0.116279	0.116279	0.116279	0.127907	0.116279	0.186047	0.127907	0.162791	0.116279	0.104651	0.116279	0.127907	0.104651	0.162791	0.104651	0.104651	0.104651	0.0930233	0.0930233	0.104651	0.116279	0.127907	0.116279	0.0930233	0.116279	0.104651	0.0930233	0.127907	0.244186	0.174419	0.0581395	0.104651	0.116279	0.139535	0.0697674	0.139535	0.151163	0.0813953	0.116279	0.104651	0.104651	0.0930233	0.139535	0.116279	0.0930233	0.127907	0.151163	0.139535
94	Xenophrys takensis	0.127907	0.127907	0.116279	0.139535	0.127907	0.186047	0.162791	0.104651	0.127907	0.116279	0.0348837	0.139535	0.0930233	0.151163	0.116279	0.116279	0.116279	0.104651	0.104651	0.116279	0.104651	0.139535	0.127907	0.139535	0.104651	0.116279	0.127907	0.127907	0.162791	0.151163	0.0930233	0.116279	0.104651	0.0813953	0.104651	0.116279	0.0697674	0.116279	0.0348837	0.116279	0.116279	0.104651	0.127907	0.127907	0.127907	0.139535	0.151163	0.151163
95	Panophrys tuberogranulata	0.0232558	0.0232558	0.0232558	0.116279	0.0232558	0.162791	0.0581395	0.116279	0.0232558	0.0116279	0.0930233	0.127907	0.0581395	0.162791	0.0116279	0.0116279	0.0116279	0.0232558	0.0232558	0.0348837	0.104651	0.0348837	0.0465116	0.0813953	0.104651	0.0116279	0.0697674	0.0930233	0.197674	0.139535	0.0348837	0.0116279	0.104651	0.116279	0.0465116	0.0813953	0.104651	0.0348837	0.0930233	0.0116279	0.0116279	0.0232558	0.104651	0.0232558	0.0465116	0.0348837	0.162791	0.174419
96	Xenophrys vegrandis	0.0581395	0.0581395	0.0581395	0.104651	0.0581395	0.139535	0.0930233	0.0813953	0.0581395	0.0465116	0.0581395	0.116279	0.0697674	0.139535	0.0465116	0.0465116	0.0465116	0.0348837	0.0581395	0.0465116	0.0813953	0.0697674	0.0813953	0.104651	0.0813953	0.0465116	0.0813953	0.0697674	0.162791	0.116279	0.0465116	0.0465116	0.0813953	0.0813953	0.0581395	0.0697674	0.0697674	0.0697674	0.0581395	0.0465116	0.0465116	0.0581395	0.0930233	0.0581395	0.0581395	0.0697674	0.139535	0.162791
97	Atympanophrys wawuensis	0.104651	0.104651	0.104651	0.162791	0.0581395	0.139535	0.116279	0.104651	0.0813953	0.0697674	0.104651	0.162791	0.0930233	0.151163	0.0930233	0.0697674	0.0697674	0.0813953	0.104651	0.0581395	0.0348837	0.0930233	0.104651	0.116279	0.0348837	0.0697674	0.104651	0.0813953	0.186047	0.127907	0.0930233	0.0697674	0.0348837	0.127907	0.0813953	0	0.0930233	0.116279	0.104651	0.0697674	0.0930233	0.0813953	0.0581395	0.0813953	0.0930233	0.116279	0.151163	0.127907
98	Panophrys wugongensis	0.0697674	0.0697674	0.0697674	0.116279	0.0465116	0.162791	0.0813953	0.139535	0.0697674	0.0581395	0.139535	0.127907	0.0581395	0.209302	0.0581395	0.0581395	0.0581395	0.0697674	0.0465116	0.0581395	0.104651	0.0813953	0.0232558	0.104651	0.104651	0.0348837	0.0465116	0.139535	0.22093	0.186047	0.0581395	0.0581395	0.104651	0.162791	0.0465116	0.104651	0.127907	0.0581395	0.116279	0.0581395	0.0581395	0.0232558	0.139535	0.0697674	0.0465116	0.0813953	0.209302	0.174419
99	Panophrys wuliangshanensis	0.0465116	0.0465116	0.0348837	0.127907	0.0465116	0.186047	0.0581395	0.0930233	0.0232558	0.0348837	0.0930233	0.127907	0.0581395	0.139535	0.0348837	0.0348837	0.0348837	0.0465116	0.0465116	0.0581395	0.127907	0.0581395	0.0697674	0.0930233	0.127907	0.0348837	0.0930233	0.116279	0.186047	0.162791	0.0581395	0.0348837	0.127907	0.116279	0.0697674	0.104651	0.104651	0.0581395	0.0930233	0.0348837	0.0348837	0.0465116	0.116279	0.0465116	0.0697674	0.0581395	0.162791	0.174419
100	Panophrys wushanensis	0.0348837	0.0348837	0.0348837	0.104651	0.0348837	0.151163	0.0697674	0.127907	0.0348837	0.0232558	0.104651	0.116279	0.0697674	0.174419	0.0232558	0.0232558	0.0232558	0.0348837	0.0348837	0.0465116	0.116279	0.0465116	0.0581395	0.0930233	0.116279	0.0232558	0.0813953	0.104651	0.209302	0.151163	0.0465116	0.0232558	0.116279	0.127907	0.0581395	0.0930233	0.116279	0.0465116	0.104651	0.0232558	0.0232558	0.0348837	0.116279	0.0348837	0.0348837	0.0465116	0.174419	0.186047
101	Panophrys xiangnanensis	0.0697674	0.0697674	0.0697674	0.116279	0.0465116	0.139535	0.0813953	0.139535	0.0697674	0.0581395	0.139535	0.127907	0.0581395	0.209302	0.0581395	0.0581395	0.0581395	0.0697674	0.0465116	0.0581395	0.104651	0.0813953	0.0465116	0.104651	0.104651	0.0348837	0.0697674	0.139535	0.22093	0.186047	0.0581395	0.0581395	0.104651	0.151163	0.0465116	0.104651	0.127907	0.0581395	0.116279	0.0581395	0.0581395	0.0232558	0.139535	0.0697674	0.0465116	0.0813953	0.209302	0.174419
102	Panophrys xianjuensis	0.0465116	0.0465116	0.0465116	0.116279	0.0465116	0.162791	0.0813953	0.116279	0.0465116	0.0348837	0.0930233	0.151163	0.0581395	0.162791	0.0348837	0.0348837	0.0348837	0.0232558	0.0465116	0.0581395	0.104651	0.0348837	0.0697674	0.104651	0.104651	0.0348837	0.0697674	0.0930233	0.197674	0.139535	0.0348837	0.0348837	0.104651	0.116279	0.0465116	0.0813953	0.104651	0.0581395	0.0930233	0.0348837	0.0348837	0.0465116	0.104651	0.0465116	0.0697674	0.0581395	0.162791	0.174419
103	Panophrys yangmingensis	0.0232558	0.0232558	0.0232558	0.116279	0.0465116	0.162791	0.0581395	0.139535	0.0465116	0.0348837	0.116279	0.151163	0.0581395	0.174419	0.0348837	0.0348837	0.0348837	0.0232558	0.0465116	0.0581395	0.127907	0.0348837	0.0697674	0.0813953	0.127907	0.0348837	0.0930233	0.0930233	0.22093	0.139535	0.0581395	0.0348837	0.127907	0.139535	0.0697674	0.104651	0.116279	0.0581395	0.116279	0.0348837	0.0116279	0.0465116	0.127907	0.0465116	0.0697674	0.0348837	0.174419	0.186047
104	Panophrys yeae	0.0930233	0.0930233	0.0930233	0.151163	0.0697674	0.151163	0.104651	0.116279	0.0930233	0.0813953	0.0930233	0.151163	0.0813953	0.139535	0.0813953	0.0813953	0.0813953	0.0697674	0.0930233	0.0813953	0.0813953	0.104651	0.0930233	0.127907	0.0813953	0.0581395	0.0697674	0.0697674	0.197674	0.139535	0.0813953	0.0813953	0.0813953	0.139535	0.0697674	0.0697674	0.104651	0.104651	0.116279	0.0813953	0.0813953	0.0697674	0.104651	0.0930233	0.0930233	0.104651	0.162791	0.139535
105	Xenophrys zhangi	0.0930233	0.104651	0.0930233	0.139535	0.104651	0.139535	0.139535	0.0697674	0.104651	0.0930233	0.0348837	0.139535	0.0930233	0.162791	0.0930233	0.0930233	0.0930233	0.0813953	0.104651	0.0930233	0.104651	0.116279	0.127907	0.139535	0.104651	0.0930233	0.127907	0.116279	0.127907	0.162791	0.0930233	0.0930233	0.104651	0.0348837	0.104651	0.0930233	0.0232558	0.116279	0.0116279	0.0930233	0.0930233	0.104651	0.104651	0.104651	0.104651	0.116279	0.162791	0.186047
106	Panophrys zhoui	0.0813953	0.0813953	0.0813953	0.127907	0.0581395	0.139535	0.0930233	0.0813953	0.0813953	0.0697674	0.0813953	0.139535	0.0697674	0.139535	0.0697674	0.0697674	0.0697674	0.0581395	0.0813953	0.0465116	0.0581395	0.0930233	0.0813953	0.127907	0.0581395	0.0465116	0.0813953	0.0697674	0.162791	0.116279	0.0697674	0.0697674	0.0581395	0.104651	0.0581395	0.0465116	0.0697674	0.0930233	0.0813953	0.0697674	0.0697674	0.0581395	0.0813953	0.0813953	0.0581395	0.0930233	0.139535	0.139535
107	Xenophrys zunhebotoensis	0.139535	0.162791	0.151163	0.209302	0.162791	0.22093	0.174419	0.0697674	0.139535	0.151163	0.116279	0.0697674	0.174419	0.186047	0.151163	0.151163	0.151163	0.162791	0.162791	0.151163	0.162791	0.174419	0.186047	0.174419	0.162791	0.151163	0.186047	0.174419	0.209302	0.244186	0.151163	0.151163	0.162791	0.151163	0.162791	0.174419	0.139535	0.151163	0.127907	0.151163	0.151163	0.162791	0.162791	0.162791	0.162791	0.174419	0.22093	0.22093
[truncated: 58 more columns]
