# Supplementary material for: A species of the genus Panophrys (Anura, Megophryidae) from southeastern Guizhou Province, China
Source: Zookeys. 2021 Jun 24;1047:27–60. doi: 10.3897/zookeys.1047.61097 (PMC8249361; doi:10.3897/zookeys.1047.61097)
Supplement: Supplementary material 2 — Table S2. Uncorrected p-distance between Megophryinae species based on COI gene sequences [file zookeys-1047-027-s002.xlsx]

## Sheet: Sheet1
ID	Species	1	2	3	4	5	6	7	8	9	10	11	12	13	14	15	16	17	18	19	20	21	22	23	24	25	26	27	28	29	30	31	32	33	34	35	36	37	38	39	40	41	42	43	44	45	46	47	48
1	Panophrys congjiangensis sp. nov.
2	Panophrys leishanensis	0.0810811
3	Panophrys liboensis	0.104805	0.0981982
4	Panophrys jiangi	0.140541	0.135135	0.14985
5	Xenophrys aceras	0.185741	0.176385	0.184351	0.193246
6	Panophrys acuta	0.0972973	0.115315	0.113814	0.12973	0.183865
7	Panophrys baolongensis	0.0864865	0.0936937	0.115616	0.144144	0.17636	0.111712
8	Panophrys binchuanensis	0.135135	0.135736	0.121021	0.124324	0.183865	0.144144	0.135135
9	Panophrys binlingensis	0.127928	0.123123	0.128228	0.120721	0.195122	0.127928	0.126126	0.0702703
10	Panophrys boettgeri	0.0882883	0.104505	0.0867868	0.147748	0.187617	0.0990991	0.104505	0.127928	0.124324
11	Panophrys brachykolos	0.138739	0.147748	0.142643	0.145946	0.198874	0.145946	0.145946	0.158559	0.145946	0.138739
12	Panophrys caudoprocta	0.0792793	0.0870871	0.0777778	0.131532	0.19137	0.0864865	0.10991	0.120721	0.122523	0.0900901	0.133333
13	Megophrys cheni	0.0972973	0.105105	0.0948949	0.147748	0.165103	0.122523	0.106306	0.131532	0.12973	0.100901	0.135135	0.100901
14	Panophrys daweimontis	0.144144	0.145946	0.128228	0.144144	0.195122	0.16036	0.142342	0.0954955	0.0864865	0.142342	0.156757	0.136937	0.147748
15	Panophrys dongguanensis	0.117117	0.132132	0.114715	0.165766	0.185741	0.12973	0.122523	0.14955	0.140541	0.113514	0.12973	0.122523	0.113514	0.169369
16	Panophrys huangshanensis	0.0936937	0.100901	0.0885886	0.144144	0.19137	0.0990991	0.108108	0.12973	0.122523	0.0162162	0.131532	0.0918919	0.0990991	0.136937	0.113514
17	Panophrys insularis	0.102703	0.108108	0.117417	0.147748	0.174484	0.115315	0.111712	0.151351	0.145946	0.10991	0.138739	0.0954955	0.0846847	0.163964	0.133333	0.115315
18	Panophrys jingdongensis	0.127928	0.138739	0.127327	0.144144	0.185741	0.142342	0.142342	0.0954955	0.0936937	0.135135	0.14955	0.122523	0.135135	0.0990991	0.147748	0.135135	0.135135
19	Panophrys jinggangensis	0.102703	0.104505	0.102102	0.147748	0.187617	0.113514	0.117117	0.142342	0.138739	0.111712	0.135135	0.106306	0.0972973	0.147748	0.10991	0.104505	0.104505	0.142342
20	Panophrys jiulianensis	0.0882883	0.104505	0.112012	0.145946	0.187617	0.117117	0.0972973	0.135135	0.133333	0.0882883	0.142342	0.113514	0.113514	0.140541	0.138739	0.0900901	0.10991	0.140541	0.113514
21	Panophrys kuatunensis	0.104505	0.100901	0.106607	0.140541	0.163227	0.117117	0.115315	0.140541	0.140541	0.10991	0.127928	0.117117	0.0774775	0.153153	0.122523	0.0990991	0.102703	0.144144	0.0954955	0.104505
22	Panophrys lini	0.104505	0.117117	0.113814	0.158559	0.172608	0.113514	0.120721	0.138739	0.133333	0.102703	0.126126	0.104505	0.0828829	0.153153	0.113514	0.102703	0.106306	0.126126	0.108108	0.122523	0.0792793
23	Panophrys minor	0.122523	0.127928	0.128228	0.0810811	0.172608	0.127928	0.118919	0.117117	0.120721	0.124324	0.131532	0.118919	0.131532	0.10991	0.151351	0.120721	0.135135	0.122523	0.140541	0.124324	0.136937	0.153153
24	Panophrys mufumontana	0.113514	0.113514	0.108408	0.167568	0.178236	0.117117	0.104505	0.142342	0.133333	0.0990991	0.135135	0.100901	0.120721	0.138739	0.126126	0.100901	0.136937	0.147748	0.124324	0.113514	0.124324	0.126126	0.127928
25	Panophrys nankunensis	0.117117	0.132132	0.119219	0.171171	0.174484	0.145946	0.113514	0.153153	0.153153	0.126126	0.133333	0.113514	0.0972973	0.18018	0.0720721	0.124324	0.122523	0.154955	0.111712	0.127928	0.108108	0.111712	0.158559	0.138739
26	Panophrys nanlingensis	0.0972973	0.108108	0.113814	0.151351	0.155722	0.115315	0.10991	0.144144	0.133333	0.0972973	0.124324	0.106306	0.0720721	0.151351	0.104505	0.0936937	0.0936937	0.135135	0.0900901	0.113514	0.0738739	0.0576577	0.131532	0.115315	0.0990991
27	Panophrys obesa	0.111712	0.117117	0.124625	0.163964	0.181989	0.138739	0.117117	0.162162	0.162162	0.120721	0.131532	0.124324	0.0828829	0.176577	0.120721	0.117117	0.0990991	0.147748	0.108108	0.136937	0.100901	0.10991	0.135135	0.138739	0.106306	0.100901
28	Panophrys omeimontis	0.145946	0.135736	0.13003	0.151351	0.180113	0.147748	0.145946	0.0864865	0.0774775	0.153153	0.178378	0.133333	0.144144	0.102703	0.167568	0.147748	0.165766	0.10991	0.147748	0.147748	0.154955	0.151351	0.12973	0.147748	0.162162	0.151351	0.167568
29	Panophrys palpebralespinosa	0.127928	0.141141	0.144444	0.131532	0.206379	0.147748	0.147748	0.100901	0.0954955	0.147748	0.162162	0.151351	0.163964	0.117117	0.14955	0.14955	0.167568	0.115315	0.167568	0.147748	0.156757	0.154955	0.115315	0.147748	0.176577	0.16036	0.171171	0.126126
30	Panophrys sangzhiensis	0.138739	0.137538	0.134535	0.126126	0.208255	0.144144	0.14955	0.0846847	0.0666667	0.135135	0.163964	0.12973	0.144144	0.106306	0.16036	0.12973	0.16036	0.113514	0.151351	0.144144	0.151351	0.145946	0.12973	0.154955	0.171171	0.144144	0.169369	0.0954955	0.108108
31	Panophrys spinata	0.0954955	0.0954955	0.1003	0.127928	0.174484	0.111712	0.117117	0.118919	0.102703	0.106306	0.126126	0.0954955	0.10991	0.126126	0.127928	0.102703	0.100901	0.124324	0.0972973	0.102703	0.104505	0.10991	0.126126	0.113514	0.126126	0.10991	0.138739	0.124324	0.138739	0.118919
32	Megophrys spinata	0.151351	0.155556	0.146246	0.138739	0.210131	0.153153	0.154955	0.0918919	0.0756757	0.154955	0.162162	0.145946	0.147748	0.115315	0.163964	0.14955	0.167568	0.122523	0.158559	0.153153	0.154955	0.147748	0.135135	0.167568	0.178378	0.154955	0.172973	0.104505	0.10991	0.036036	0.135135
33	Panophrys tuberogranulata	0.0792793	0.0936937	0.104805	0.140541	0.17636	0.0900901	0.0882883	0.135135	0.113514	0.0936937	0.126126	0.0882883	0.0972973	0.140541	0.133333	0.0972973	0.0936937	0.127928	0.10991	0.0972973	0.111712	0.0972973	0.127928	0.111712	0.12973	0.104505	0.124324	0.133333	0.14955	0.133333	0.0828829	0.142342
34	Atympanophrys wawuensis	0.16036	0.14955	0.163363	0.151351	0.163227	0.156757	0.156757	0.158559	0.16036	0.165766	0.172973	0.144144	0.165766	0.176577	0.171171	0.165766	0.174775	0.147748	0.16036	0.154955	0.154955	0.163964	0.147748	0.16036	0.169369	0.165766	0.174775	0.163964	0.169369	0.172973	0.158559	0.178378	0.147748
35	Panophrys wugongensis	0.108108	0.117117	0.114715	0.147748	0.17636	0.113514	0.120721	0.142342	0.135135	0.10991	0.115315	0.106306	0.0864865	0.145946	0.111712	0.10991	0.0972973	0.138739	0.111712	0.117117	0.0864865	0.0828829	0.135135	0.122523	0.100901	0.0810811	0.118919	0.156757	0.16036	0.145946	0.111712	0.142342	0.104505	0.16036
36	Panophrys wuliangshanensis	0.133333	0.133333	0.125526	0.144144	0.189493	0.147748	0.140541	0.0828829	0.0954955	0.12973	0.158559	0.127928	0.140541	0.0990991	0.151351	0.12973	0.14955	0.0954955	0.138739	0.124324	0.144144	0.144144	0.115315	0.138739	0.158559	0.142342	0.151351	0.0936937	0.115315	0.0972973	0.115315	0.104505	0.127928	0.163964	0.135135
37	Panophrys wushanensis	0.0612613	0.0702703	0.093994	0.131532	0.172608	0.0954955	0.0630631	0.115315	0.10991	0.0810811	0.12973	0.0864865	0.0918919	0.118919	0.111712	0.0846847	0.0936937	0.10991	0.0864865	0.0756757	0.0882883	0.0900901	0.111712	0.104505	0.106306	0.0864865	0.118919	0.131532	0.12973	0.127928	0.0774775	0.136937	0.0684685	0.136937	0.0864865	0.111712
38	Panophrys xianjuensis	0.114754	0.120225	0.116014	0.140255	0.16888	0.116576	0.120219	0.132969	0.123862	0.111111	0.102004	0.116576	0.103825	0.138434	0.12204	0.105647	0.111111	0.123862	0.114754	0.129326	0.112933	0.116576	0.134791	0.125683	0.129326	0.10929	0.114754	0.147541	0.147541	0.153005	0.107468	0.15847	0.105647	0.169399	0.102004	0.138434	0.105647
39	Panophrys mirabilis	0.0774775	0.0924925	0.112913	0.142342	0.187617	0.104505	0.106306	0.138739	0.118919	0.100901	0.144144	0.0936937	0.108108	0.147748	0.113514	0.0936937	0.104505	0.142342	0.108108	0.111712	0.118919	0.111712	0.133333	0.102703	0.124324	0.113514	0.127928	0.140541	0.138739	0.12973	0.0702703	0.145946	0.0792793	0.154955	0.108108	0.133333	0.0864865	0.116576
40	Panophrys shimentaina	0.0864865	0.115315	0.117417	0.163964	0.185741	0.113514	0.111712	0.144144	0.140541	0.108108	0.136937	0.115315	0.122523	0.154955	0.12973	0.111712	0.10991	0.142342	0.111712	0.10991	0.118919	0.115315	0.140541	0.115315	0.135135	0.115315	0.131532	0.162162	0.144144	0.16036	0.0954955	0.163964	0.0972973	0.171171	0.124324	0.147748	0.0828829	0.12204	0.0954955
41	Panophrys xiangnanensis	0.102703	0.117117	0.125526	0.158559	0.153846	0.127928	0.118919	0.151351	0.154955	0.124324	0.136937	0.122523	0.0918919	0.169369	0.122523	0.126126	0.111712	0.140541	0.111712	0.126126	0.100901	0.0900901	0.156757	0.117117	0.115315	0.0846847	0.117117	0.158559	0.165766	0.162162	0.126126	0.176577	0.126126	0.151351	0.100901	0.14955	0.102703	0.12204	0.122523	0.126126
42	Panophrys yangmingensis	0.0882883	0.108108	0.12012	0.147748	0.172608	0.117117	0.117117	0.151351	0.133333	0.113514	0.126126	0.111712	0.118919	0.147748	0.133333	0.108108	0.133333	0.140541	0.10991	0.0972973	0.104505	0.111712	0.133333	0.100901	0.122523	0.10991	0.133333	0.153153	0.16036	0.14955	0.106306	0.154955	0.102703	0.156757	0.102703	0.144144	0.0972973	0.116576	0.102703	0.0882883	0.122523
43	Panophrys chishuiensis	0.147748	0.140541	0.148048	0.0882883	0.185741	0.126126	0.140541	0.145946	0.135135	0.144144	0.156757	0.12973	0.151351	0.140541	0.167568	0.144144	0.142342	0.144144	0.154955	0.127928	0.151351	0.167568	0.0702703	0.142342	0.163964	0.163964	0.16036	0.151351	0.147748	0.147748	0.126126	0.16036	0.12973	0.144144	0.147748	0.127928	0.133333	0.153005	0.131532	0.162162	0.162162	0.142342
44	Ophryophryne gerti	0.183784	0.185586	0.191291	0.185586	0.187617	0.192793	0.187387	0.183784	0.183784	0.187387	0.210811	0.176577	0.2	0.198198	0.210811	0.183784	0.189189	0.190991	0.198198	0.187387	0.185586	0.201802	0.178378	0.198198	0.203604	0.194595	0.194595	0.198198	0.189189	0.183784	0.198198	0.18018	0.194595	0.183784	0.201802	0.189189	0.181982	0.189435	0.198198	0.189189	0.190991	0.187387	0.196396
45	Ophryophryne hansi	0.171171	0.18018	0.183183	0.192793	0.180113	0.190991	0.194595	0.196396	0.187387	0.176577	0.196396	0.169369	0.198198	0.189189	0.190991	0.18018	0.192793	0.185586	0.190991	0.194595	0.194595	0.2	0.181982	0.185586	0.2	0.198198	0.210811	0.207207	0.198198	0.187387	0.181982	0.198198	0.185586	0.167568	0.189189	0.203604	0.169369	0.189435	0.187387	0.190991	0.194595	0.176577	0.187387	0.172973
46	Ophryophryne microstoma	0.189189	0.198198	0.199399	0.181982	0.174484	0.205405	0.196396	0.194595	0.185586	0.196396	0.192793	0.190991	0.203604	0.201802	0.187387	0.198198	0.192793	0.171171	0.196396	0.205405	0.187387	0.194595	0.185586	0.194595	0.194595	0.196396	0.203604	0.209009	0.2	0.198198	0.187387	0.203604	0.196396	0.156757	0.183784	0.198198	0.187387	0.182149	0.201802	0.201802	0.178378	0.18018	0.190991	0.194595	0.151351
47	Brachytarsophrys carinense	0.185586	0.181982	0.181381	0.174775	0.180113	0.176577	0.198198	0.201802	0.192793	0.198198	0.176577	0.187387	0.194595	0.2	0.18018	0.194595	0.205405	0.190991	0.187387	0.169369	0.18018	0.185586	0.183784	0.194595	0.185586	0.187387	0.194595	0.201802	0.203604	0.2	0.183784	0.2	0.2	0.153153	0.183784	0.2	0.183784	0.202186	0.2	0.194595	0.183784	0.167568	0.172973	0.209009	0.201802	0.190991
48	Brachytarsophrys chuannanensis	0.183784	0.18018	0.193093	0.176577	0.19137	0.171171	0.192793	0.209009	0.198198	0.187387	0.190991	0.189189	0.198198	0.209009	0.18018	0.183784	0.201802	0.2	0.181982	0.162162	0.174775	0.194595	0.18018	0.196396	0.174775	0.187387	0.192793	0.201802	0.201802	0.203604	0.192793	0.2	0.192793	0.140541	0.183784	0.209009	0.183784	0.214936	0.189189	0.185586	0.187387	0.167568	0.176577	0.201802	0.196396	0.183784	0.0900901
49	Brachytarsophrys popei	0.194595	0.185586	0.187688	0.167568	0.185741	0.178378	0.187387	0.198198	0.189189	0.194595	0.190991	0.185586	0.203604	0.205405	0.18018	0.190991	0.2	0.194595	0.185586	0.172973	0.187387	0.194595	0.183784	0.2	0.181982	0.189189	0.192793	0.2	0.2	0.198198	0.192793	0.207207	0.192793	0.144144	0.203604	0.196396	0.190991	0.20765	0.198198	0.2	0.196396	0.190991	0.163964	0.2	0.2	0.201802	0.045045	0.0918919
50	Brachytarsophrys feae	0.178378	0.189189	0.176877	0.190991	0.185741	0.172973	0.194595	0.194595	0.189189	0.176577	0.190991	0.183784	0.2	0.183784	0.176577	0.172973	0.196396	0.183784	0.183784	0.165766	0.178378	0.190991	0.183784	0.18018	0.176577	0.174775	0.198198	0.185586	0.205405	0.190991	0.185586	0.192793	0.183784	0.151351	0.181982	0.198198	0.171171	0.20765	0.192793	0.190991	0.183784	0.174775	0.183784	0.212613	0.203604	0.181982	0.0918919	0.0666667
51	Xenophrys ancrae	0.16036	0.174775	0.16967	0.178378	0.181989	0.156757	0.165766	0.171171	0.171171	0.183784	0.181982	0.172973	0.181982	0.167568	0.185586	0.178378	0.185586	0.16036	0.165766	0.172973	0.172973	0.167568	0.169369	0.16036	0.190991	0.181982	0.198198	0.181982	0.178378	0.185586	0.174775	0.194595	0.154955	0.135135	0.169369	0.172973	0.14955	0.163934	0.169369	0.156757	0.158559	0.162162	0.171171	0.18018	0.18018	0.18018	0.190991	0.185586
52	Xenophrys glandulosa	0.176577	0.163964	0.162462	0.172973	0.193246	0.14955	0.165766	0.162162	0.16036	0.165766	0.181982	0.156757	0.172973	0.158559	0.183784	0.162162	0.174775	0.163964	0.171171	0.163964	0.181982	0.169369	0.156757	0.153153	0.178378	0.162162	0.18018	0.163964	0.172973	0.176577	0.172973	0.172973	0.158559	0.167568	0.176577	0.154955	0.18018	0.160291	0.165766	0.169369	0.18018	0.169369	0.165766	0.189189	0.214414	0.192793	0.183784	0.185586
53	Xenophrys major	0.163964	0.171171	0.170571	0.178378	0.185741	0.162162	0.169369	0.18018	0.178378	0.181982	0.187387	0.165766	0.192793	0.163964	0.192793	0.178378	0.183784	0.163964	0.174775	0.162162	0.181982	0.176577	0.171171	0.174775	0.181982	0.172973	0.185586	0.171171	0.178378	0.196396	0.178378	0.2	0.169369	0.138739	0.174775	0.181982	0.167568	0.160291	0.169369	0.169369	0.176577	0.165766	0.18018	0.216216	0.198198	0.176577	0.187387	0.165766
54	Xenophrys mangshanensis	0.171171	0.174775	0.175075	0.169369	0.178236	0.163964	0.18018	0.163964	0.171171	0.18018	0.190991	0.165766	0.163964	0.169369	0.183784	0.185586	0.190991	0.16036	0.189189	0.185586	0.187387	0.165766	0.165766	0.176577	0.185586	0.172973	0.176577	0.163964	0.183784	0.185586	0.172973	0.189189	0.163964	0.144144	0.190991	0.172973	0.176577	0.160291	0.171171	0.176577	0.178378	0.187387	0.174775	0.203604	0.216216	0.187387	0.187387	0.185586
55	Xenophrys maosonensis	0.154955	0.154955	0.160661	0.162162	0.178236	0.162162	0.18018	0.16036	0.178378	0.174775	0.183784	0.154955	0.169369	0.171171	0.171171	0.174775	0.192793	0.162162	0.174775	0.178378	0.172973	0.167568	0.151351	0.158559	0.172973	0.163964	0.174775	0.165766	0.171171	0.181982	0.169369	0.181982	0.167568	0.136937	0.171171	0.165766	0.167568	0.167577	0.16036	0.171171	0.162162	0.171171	0.165766	0.198198	0.2	0.185586	0.183784	0.178378
56	Xenophrys medogensis	0.153153	0.162162	0.165165	0.163964	0.187617	0.163964	0.18018	0.167568	0.178378	0.172973	0.18018	0.151351	0.169369	0.158559	0.183784	0.171171	0.176577	0.165766	0.174775	0.163964	0.176577	0.165766	0.154955	0.171171	0.185586	0.169369	0.176577	0.176577	0.171171	0.176577	0.174775	0.176577	0.163964	0.151351	0.172973	0.163964	0.176577	0.167577	0.167568	0.174775	0.178378	0.163964	0.172973	0.198198	0.2	0.192793	0.172973	0.163964
57	Xenophrys megacephala	0.176577	0.174775	0.15976	0.185586	0.166979	0.174775	0.18018	0.189189	0.189189	0.169369	0.181982	0.154955	0.18018	0.176577	0.187387	0.172973	0.178378	0.171171	0.171171	0.165766	0.183784	0.18018	0.16036	0.162162	0.183784	0.178378	0.190991	0.187387	0.207207	0.2	0.181982	0.209009	0.169369	0.138739	0.163964	0.183784	0.171171	0.17122	0.172973	0.162162	0.174775	0.16036	0.162162	0.185586	0.162162	0.178378	0.172973	0.176577
58	Xenophrys oropedion	0.151351	0.158559	0.16967	0.158559	0.166979	0.181982	0.167568	0.167568	0.169369	0.174775	0.198198	0.171171	0.162162	0.151351	0.185586	0.174775	0.18018	0.169369	0.181982	0.151351	0.165766	0.176577	0.14955	0.176577	0.174775	0.151351	0.190991	0.176577	0.18018	0.174775	0.163964	0.178378	0.167568	0.151351	0.153153	0.162162	0.145946	0.17122	0.167568	0.174775	0.154955	0.163964	0.156757	0.189189	0.189189	0.176577	0.172973	0.194595
59	Xenophrys pachyproctus	0.169369	0.154955	0.171471	0.156757	0.161351	0.16036	0.16036	0.163964	0.162162	0.169369	0.162162	0.165766	0.174775	0.18018	0.169369	0.167568	0.151351	0.151351	0.165766	0.169369	0.158559	0.162162	0.151351	0.174775	0.16036	0.16036	0.176577	0.16036	0.165766	0.183784	0.162162	0.178378	0.153153	0.158559	0.154955	0.16036	0.145946	0.145719	0.158559	0.156757	0.167568	0.16036	0.144144	0.203604	0.2	0.192793	0.187387	0.181982
60	Xenophrys parva	0.135135	0.144144	0.14985	0.162162	0.183865	0.147748	0.158559	0.162162	0.154955	0.151351	0.167568	0.144144	0.156757	0.171171	0.154955	0.14955	0.16036	0.154955	0.167568	0.140541	0.156757	0.145946	0.167568	0.14955	0.158559	0.151351	0.176577	0.156757	0.174775	0.18018	0.145946	0.176577	0.154955	0.147748	0.140541	0.154955	0.138739	0.147541	0.140541	0.151351	0.144144	0.140541	0.16036	0.172973	0.185586	0.165766	0.169369	0.174775
61	Xenophrys robusta	0.145946	0.14955	0.162462	0.16036	0.187617	0.156757	0.167568	0.162162	0.156757	0.165766	0.172973	0.142342	0.151351	0.153153	0.176577	0.162162	0.167568	0.16036	0.158559	0.163964	0.156757	0.151351	0.154955	0.16036	0.162162	0.154955	0.176577	0.167568	0.169369	0.172973	0.14955	0.176577	0.153153	0.153153	0.171171	0.165766	0.158559	0.153005	0.16036	0.167568	0.165766	0.151351	0.167568	0.192793	0.190991	0.187387	0.18018	0.172973
62	Xenophrys serchhipii	0.176577	0.196396	0.182282	0.167568	0.174484	0.176577	0.185586	0.169369	0.171171	0.178378	0.196396	0.172973	0.189189	0.181982	0.185586	0.183784	0.189189	0.176577	0.196396	0.198198	0.183784	0.187387	0.16036	0.176577	0.198198	0.174775	0.201802	0.183784	0.185586	0.169369	0.189189	0.18018	0.178378	0.16036	0.181982	0.181982	0.178378	0.173042	0.183784	0.176577	0.18018	0.181982	0.176577	0.194595	0.162162	0.169369	0.194595	0.181982
63	Xenophrys vegrandis	0.167568	0.169369	0.175976	0.187387	0.193246	0.187387	0.158559	0.185586	0.183784	0.196396	0.189189	0.174775	0.167568	0.183784	0.196396	0.196396	0.167568	0.183784	0.185586	0.178378	0.167568	0.176577	0.172973	0.171171	0.18018	0.178378	0.189189	0.172973	0.185586	0.2	0.181982	0.205405	0.165766	0.165766	0.187387	0.187387	0.16036	0.165756	0.178378	0.167568	0.172973	0.171171	0.190991	0.212613	0.201802	0.198198	0.207207	0.203604
64	Xenophrys zhangi	0.162162	0.154955	0.16967	0.169369	0.20075	0.151351	0.162162	0.167568	0.163964	0.172973	0.185586	0.156757	0.18018	0.174775	0.187387	0.172973	0.18018	0.169369	0.171171	0.158559	0.181982	0.172973	0.171171	0.167568	0.181982	0.185586	0.192793	0.163964	0.18018	0.181982	0.167568	0.185586	0.156757	0.144144	0.178378	0.176577	0.176577	0.176685	0.162162	0.172973	0.165766	0.176577	0.167568	0.212613	0.209009	0.181982	0.169369	0.162162
65	Xenophrys flavipunctata	0.163964	0.151351	0.16967	0.172973	0.193246	0.169369	0.178378	0.165766	0.158559	0.178378	0.18018	0.153153	0.185586	0.158559	0.192793	0.171171	0.189189	0.156757	0.190991	0.181982	0.174775	0.171171	0.172973	0.172973	0.196396	0.176577	0.181982	0.169369	0.185586	0.176577	0.169369	0.18018	0.163964	0.142342	0.172973	0.162162	0.169369	0.165756	0.169369	0.167568	0.181982	0.163964	0.18018	0.181982	0.174775	0.171171	0.172973	0.169369
66	Xenophrys periosa	0.162162	0.140541	0.156156	0.165766	0.196998	0.154955	0.174775	0.167568	0.163964	0.171171	0.18018	0.151351	0.174775	0.165766	0.174775	0.167568	0.171171	0.163964	0.172973	0.154955	0.171171	0.165766	0.169369	0.169369	0.171171	0.178378	0.172973	0.167568	0.18018	0.169369	0.154955	0.18018	0.158559	0.144144	0.167568	0.163964	0.171171	0.142077	0.162162	0.178378	0.163964	0.165766	0.167568	0.2	0.2	0.178378	0.172973	0.169369
67	Atympanophrys gigantica	0.158559	0.171171	0.165165	0.171171	0.17636	0.167568	0.172973	0.165766	0.147748	0.167568	0.194595	0.169369	0.163964	0.169369	0.165766	0.171171	0.181982	0.144144	0.178378	0.158559	0.171171	0.172973	0.156757	0.165766	0.171171	0.178378	0.190991	0.165766	0.167568	0.18018	0.169369	0.187387	0.16036	0.0936937	0.165766	0.174775	0.151351	0.167577	0.171171	0.176577	0.16036	0.156757	0.16036	0.18018	0.181982	0.151351	0.172973	0.169369
68	Atympanophrys shapingensis	0.144144	0.14955	0.165165	0.144144	0.172608	0.162162	0.154955	0.167568	0.153153	0.163964	0.187387	0.158559	0.154955	0.172973	0.172973	0.163964	0.178378	0.151351	0.169369	0.16036	0.153153	0.174775	0.138739	0.156757	0.171171	0.172973	0.174775	0.167568	0.165766	0.174775	0.169369	0.181982	0.147748	0.0738739	0.154955	0.169369	0.144144	0.163934	0.153153	0.163964	0.153153	0.144144	0.154955	0.176577	0.185586	0.162162	0.176577	0.163964
69	Megophrys montana	0.218018	0.221622	0.221021	0.212613	0.208255	0.210811	0.228829	0.227027	0.201802	0.218018	0.209009	0.227027	0.232432	0.203604	0.216216	0.21982	0.228829	0.212613	0.223423	0.218018	0.234234	0.212613	0.212613	0.218018	0.223423	0.221622	0.216216	0.218018	0.207207	0.207207	0.227027	0.216216	0.21982	0.210811	0.221622	0.223423	0.227027	0.205829	0.216216	0.218018	0.223423	0.201802	0.205405	0.223423	0.212613	0.232432	0.189189	0.201802
70	Pelobatrachus edwardinae	0.2	0.203604	0.196697	0.172973	0.187617	0.207207	0.194595	0.178378	0.190991	0.187387	0.189189	0.196396	0.203604	0.189189	0.207207	0.198198	0.207207	0.194595	0.2	0.190991	0.205405	0.194595	0.190991	0.196396	0.207207	0.203604	0.216216	0.198198	0.2	0.189189	0.189189	0.201802	0.194595	0.18018	0.194595	0.181982	0.194595	0.211293	0.201802	0.201802	0.201802	0.189189	0.178378	0.218018	0.2	0.201802	0.194595	0.189189
71	Pelobatrachus ligayae	0.192793	0.192793	0.189489	0.183784	0.210131	0.194595	0.207207	0.194595	0.192793	0.190991	0.214414	0.192793	0.207207	0.196396	0.218018	0.194595	0.2	0.192793	0.210811	0.194595	0.198198	0.201802	0.192793	0.205405	0.209009	0.216216	0.209009	0.207207	0.216216	0.201802	0.207207	0.207207	0.203604	0.190991	0.205405	0.196396	0.196396	0.218579	0.214414	0.210811	0.214414	0.196396	0.194595	0.216216	0.190991	0.207207	0.205405	0.207207
72	Pelobatrachus stejnegeri	0.176577	0.187387	0.188589	0.185586	0.174484	0.194595	0.205405	0.196396	0.189189	0.185586	0.205405	0.18018	0.190991	0.189189	0.205405	0.194595	0.187387	0.187387	0.185586	0.183784	0.194595	0.187387	0.187387	0.196396	0.196396	0.181982	0.201802	0.194595	0.223423	0.194595	0.196396	0.196396	0.190991	0.192793	0.189189	0.194595	0.176577	0.196721	0.192793	0.201802	0.194595	0.183784	0.196396	0.205405	0.201802	0.209009	0.183784	0.183784
[truncated: 24 more columns]

## Sheet: Sheet2
ID	Species	1	2	3	4	5	6	7	8	9	10	11	12	13	14	15	16	17	18	19	20	21	22	23	24	25	26	27	28	29	30	31	32	33	34	35	36	37	38	39	40	41	42	43	44	45	46	47	48
1	Panophrys congjiangensis sp. nov.
2	Panophrys leishanensis	0.084124
3	Panophrys liboensis	0.112903	0.104681
4	Panophrys jiangi	0.140417	0.137255	0.152751
5	Panophrys qianbeiensis	0.134725	0.132195	0.13852	0.12334
6	Panophrys obesa	0.113852	0.11828	0.129981	0.163188	0.159393
7	Megophrys cheni	0.100569	0.107527	0.100569	0.14611	0.134725	0.085389
8	Panophrys dongguanensis	0.119545	0.134092	0.119545	0.163188	0.148008	0.12334	0.117647
9	Panophrys nankunensis	0.121442	0.13599	0.126186	0.170778	0.165085	0.110057	0.102467	0.0740038
10	Panophrys wugongensis	0.110057	0.11828	0.119545	0.148008	0.132827	0.119545	0.0872865	0.111954	0.102467
11	Panophrys insularis	0.104364	0.108792	0.122391	0.14611	0.149905	0.104364	0.0872865	0.136622	0.127135	0.0967742
12	Panophrys lini	0.106262	0.11828	0.118596	0.155598	0.132827	0.110057	0.0834915	0.117647	0.113852	0.0834915	0.106262
13	Panophrys nanlingensis	0.0986717	0.108792	0.118596	0.148008	0.142315	0.102467	0.0740038	0.110057	0.102467	0.0796964	0.0948767	0.0588235
14	Panophrys xiangnanensis	0.104364	0.11828	0.13093	0.155598	0.1537	0.119545	0.0948767	0.129032	0.119545	0.100569	0.113852	0.0929791	0.0891841
15	Panophrys brachykolos	0.136622	0.14864	0.143264	0.142315	0.148008	0.132827	0.134725	0.127135	0.132827	0.110057	0.140417	0.121442	0.121442	0.134725
16	Panophrys kuatunensis	0.108159	0.103099	0.112903	0.13852	0.140417	0.102467	0.0796964	0.125237	0.111954	0.0891841	0.104364	0.0815939	0.0740038	0.102467	0.125237
17	Panophrys xianjuensis	0.11575	0.120177	0.121442	0.134725	0.129032	0.113852	0.104364	0.121442	0.13093	0.100569	0.110057	0.11575	0.108159	0.121442	0.0986717	0.113852
18	Panophrys jinggangensis	0.106262	0.106894	0.108159	0.14611	0.14611	0.111954	0.102467	0.113852	0.117647	0.113852	0.108159	0.110057	0.0929791	0.11575	0.134725	0.0986717	0.11575
19	Panophrys boettgeri	0.0891841	0.104997	0.0901328	0.144213	0.13093	0.121442	0.102467	0.113852	0.129032	0.110057	0.110057	0.102467	0.0967742	0.125237	0.134725	0.111954	0.113852	0.113852
20	Panophrys huangshanensis	0.0967742	0.103099	0.0939279	0.142315	0.12334	0.117647	0.100569	0.113852	0.127135	0.110057	0.11575	0.102467	0.0929791	0.127135	0.127135	0.100569	0.108159	0.106262	0.0151803
21	Panophrys caudoprocta	0.0796964	0.0904491	0.0806452	0.13093	0.125237	0.125237	0.102467	0.12334	0.11575	0.106262	0.0948767	0.104364	0.106262	0.12334	0.132827	0.119545	0.11575	0.108159	0.0910816	0.0910816
22	Panophrys mufumontana	0.111954	0.114485	0.109108	0.16888	0.144213	0.136622	0.119545	0.12334	0.13852	0.119545	0.134725	0.12334	0.111954	0.113852	0.134725	0.12334	0.121442	0.12334	0.0967742	0.0967742	0.102467
23	Panophrys baolongensis	0.0872865	0.0936116	0.120493	0.140417	0.140417	0.117647	0.108159	0.12334	0.11575	0.121442	0.111954	0.121442	0.110057	0.119545	0.142315	0.117647	0.119545	0.119545	0.106262	0.108159	0.111954	0.102467
24	Panophrys wushanensis	0.0645161	0.0727388	0.101518	0.13093	0.117647	0.121442	0.0948767	0.113852	0.110057	0.0872865	0.0948767	0.0910816	0.0872865	0.104364	0.127135	0.0910816	0.106262	0.0891841	0.0815939	0.0872865	0.0872865	0.102467	0.0626186
25	Panophrys tuberogranulata	0.0815939	0.0955092	0.111006	0.13852	0.119545	0.125237	0.0986717	0.134725	0.132827	0.104364	0.0929791	0.0967742	0.104364	0.127135	0.125237	0.113852	0.104364	0.111954	0.0929791	0.0986717	0.0872865	0.111954	0.0872865	0.0702087
26	Panophrys shimentaina	0.085389	0.114485	0.120493	0.159393	0.142315	0.13093	0.12334	0.132827	0.136622	0.12334	0.108159	0.117647	0.117647	0.129032	0.134725	0.119545	0.119545	0.111954	0.108159	0.110057	0.11575	0.11575	0.111954	0.0815939	0.0986717
27	Panophrys yangmingensis	0.0891841	0.112587	0.125237	0.148008	0.140417	0.132827	0.119545	0.132827	0.12334	0.100569	0.132827	0.110057	0.108159	0.121442	0.127135	0.104364	0.113852	0.110057	0.111954	0.108159	0.113852	0.102467	0.11575	0.0986717	0.106262	0.0872865
28	Panophrys jiulianensis	0.0929791	0.108792	0.120493	0.14611	0.134725	0.140417	0.117647	0.142315	0.132827	0.119545	0.111954	0.125237	0.11575	0.129032	0.140417	0.108159	0.13093	0.117647	0.0891841	0.0929791	0.11575	0.111954	0.0986717	0.0796964	0.100569	0.110057	0.0986717
29	Panophrys mirabilis	0.0796964	0.0980392	0.119545	0.144213	0.127135	0.129032	0.110057	0.113852	0.127135	0.108159	0.104364	0.111954	0.113852	0.12334	0.144213	0.121442	0.11575	0.110057	0.100569	0.0948767	0.0967742	0.102467	0.106262	0.0891841	0.0796964	0.0929791	0.106262	0.11575
30	Megophrys shunhuangensis	0.0986717	0.101202	0.106262	0.129032	0.111954	0.140417	0.111954	0.129032	0.129032	0.111954	0.100569	0.110057	0.110057	0.127135	0.125237	0.106262	0.106262	0.0986717	0.106262	0.104364	0.0986717	0.113852	0.117647	0.0796964	0.0834915	0.0929791	0.110057	0.106262	0.0740038
31	Panophrys acuta	0.100569	0.11828	0.120493	0.127135	0.132827	0.142315	0.127135	0.132827	0.151803	0.11575	0.117647	0.11575	0.117647	0.13093	0.144213	0.121442	0.117647	0.117647	0.102467	0.100569	0.0891841	0.117647	0.11575	0.0986717	0.0910816	0.11575	0.117647	0.121442	0.106262	0.113852
32	Panophrys sangzhiensis	0.136622	0.137887	0.134725	0.127135	0.0379507	0.165085	0.140417	0.155598	0.16888	0.144213	0.155598	0.140417	0.13852	0.157495	0.157495	0.148008	0.148008	0.148008	0.129032	0.125237	0.127135	0.1537	0.148008	0.125237	0.129032	0.1537	0.148008	0.142315	0.129032	0.117647	0.140417
33	Panophrys spinata	0.151803	0.154965	0.148956	0.13852	0.0398482	0.170778	0.14611	0.16129	0.178368	0.142315	0.165085	0.144213	0.151803	0.174573	0.1537	0.1537	0.155598	0.157495	0.151803	0.148008	0.142315	0.165085	0.155598	0.136622	0.140417	0.159393	0.151803	0.1537	0.144213	0.132827	0.151803	0.0360531
34	Panophrys binlingensis	0.127135	0.124605	0.129981	0.11575	0.0493359	0.159393	0.127135	0.136622	0.151803	0.13093	0.142315	0.129032	0.129032	0.151803	0.144213	0.13852	0.12334	0.136622	0.119545	0.119545	0.121442	0.129032	0.125237	0.108159	0.110057	0.134725	0.132827	0.132827	0.119545	0.102467	0.125237	0.0645161	0.0721063
35	Panophrys omeimontis	0.149905	0.141682	0.135674	0.151803	0.0872865	0.16888	0.14611	0.16888	0.165085	0.157495	0.166983	0.151803	0.151803	0.159393	0.178368	0.157495	0.148008	0.149905	0.1537	0.149905	0.136622	0.148008	0.14611	0.134725	0.134725	0.16129	0.157495	0.151803	0.14611	0.129032	0.149905	0.0948767	0.102467	0.0777989
36	Panophrys binchuanensis	0.132827	0.132195	0.120493	0.117647	0.0664137	0.159393	0.129032	0.14611	0.151803	0.13852	0.148008	0.134725	0.140417	0.148008	0.1537	0.13852	0.132827	0.140417	0.125237	0.125237	0.117647	0.140417	0.136622	0.111954	0.13093	0.140417	0.14611	0.132827	0.134725	0.113852	0.144213	0.0815939	0.0910816	0.0683112	0.0815939
37	Panophrys palpebralespinosa	0.132827	0.145478	0.152751	0.129032	0.104364	0.174573	0.16888	0.151803	0.182163	0.163188	0.170778	0.157495	0.163188	0.16888	0.159393	0.16129	0.149905	0.172676	0.149905	0.1537	0.1537	0.14611	0.149905	0.134725	0.1537	0.144213	0.163188	0.1537	0.142315	0.142315	0.151803	0.106262	0.110057	0.0948767	0.13093	0.0986717
38	Panophrys wuliangshanensis	0.13093	0.13346	0.125237	0.13852	0.085389	0.14611	0.136622	0.149905	0.155598	0.129032	0.144213	0.142315	0.140417	0.148008	0.151803	0.140417	0.134725	0.134725	0.12334	0.125237	0.125237	0.132827	0.13852	0.108159	0.12334	0.144213	0.142315	0.121442	0.132827	0.113852	0.144213	0.0948767	0.100569	0.0948767	0.0929791	0.0759013	0.113852
39	Panophrys daweimontis	0.14611	0.150538	0.131879	0.142315	0.0986717	0.176471	0.148008	0.16888	0.182163	0.144213	0.163188	0.151803	0.149905	0.16888	0.1537	0.1537	0.136622	0.148008	0.140417	0.136622	0.13852	0.136622	0.144213	0.119545	0.140417	0.151803	0.149905	0.142315	0.151803	0.129032	0.16129	0.108159	0.11575	0.0891841	0.106262	0.0929791	0.119545	0.100569
40	Panophrys jingdongensis	0.125237	0.139152	0.127135	0.140417	0.106262	0.14611	0.13093	0.14611	0.151803	0.132827	0.132827	0.12334	0.132827	0.13852	0.14611	0.140417	0.117647	0.13852	0.129032	0.13093	0.119545	0.142315	0.140417	0.106262	0.12334	0.13852	0.13852	0.13852	0.142315	0.12334	0.13852	0.111954	0.119545	0.0929791	0.110057	0.0891841	0.113852	0.0967742	0.100569
41	Panophrys minor	0.125237	0.13346	0.133776	0.0796964	0.119545	0.13852	0.132827	0.151803	0.16129	0.134725	0.13852	0.1537	0.13093	0.157495	0.132827	0.13852	0.132827	0.142315	0.12334	0.121442	0.121442	0.127135	0.117647	0.113852	0.129032	0.13852	0.136622	0.127135	0.13852	0.13093	0.129032	0.127135	0.13093	0.119545	0.132827	0.110057	0.11575	0.111954	0.110057	0.12334
42	Panophrys chishuiensis	0.149905	0.144845	0.152751	0.0872865	0.144213	0.163188	0.1537	0.16888	0.166983	0.148008	0.144213	0.16888	0.165085	0.163188	0.157495	0.1537	0.151803	0.157495	0.14611	0.144213	0.134725	0.144213	0.142315	0.134725	0.129032	0.163188	0.144213	0.129032	0.134725	0.129032	0.129032	0.144213	0.155598	0.132827	0.1537	0.142315	0.148008	0.12334	0.140417	0.142315	0.0702087
43	Megophrys anlongensis	0.14611	0.154965	0.160342	0.14611	0.12334	0.174573	0.148008	0.185958	0.176471	0.157495	0.166983	0.151803	0.159393	0.155598	0.163188	0.159393	0.157495	0.159393	0.157495	0.157495	0.155598	0.149905	0.155598	0.13852	0.151803	0.159393	0.142315	0.14611	0.142315	0.134725	0.170778	0.119545	0.132827	0.104364	0.129032	0.113852	0.125237	0.119545	0.111954	0.11575	0.12334	0.13852
44	Megophrys baishanzuensis	0.102467	0.101834	0.0967742	0.140417	0.129032	0.106262	0.0664137	0.110057	0.110057	0.0777989	0.0834915	0.0796964	0.0721063	0.0910816	0.113852	0.0815939	0.0948767	0.0872865	0.0929791	0.0910816	0.0929791	0.108159	0.108159	0.0891841	0.0929791	0.117647	0.108159	0.113852	0.100569	0.0891841	0.12334	0.134725	0.140417	0.125237	0.134725	0.121442	0.16129	0.125237	0.129032	0.129032	0.125237	0.151803	0.148008
45	Panophrys yeae	0.166983	0.150538	0.171727	0.151803	0.163188	0.174573	0.170778	0.163188	0.155598	0.148008	0.148008	0.155598	0.1537	0.16129	0.159393	0.1537	0.140417	0.16129	0.165085	0.165085	0.159393	0.172676	0.157495	0.142315	0.151803	0.151803	0.157495	0.166983	0.1537	0.157495	0.155598	0.180266	0.176471	0.157495	0.1537	0.16129	0.16129	0.151803	0.176471	0.14611	0.148008	0.136622	0.172676	0.159393
46	Panophrys zhoui	0.16129	0.16382	0.179317	0.197343	0.16888	0.195446	0.176471	0.191651	0.191651	0.187856	0.178368	0.182163	0.172676	0.174573	0.187856	0.191651	0.184061	0.178368	0.189753	0.187856	0.174573	0.170778	0.16129	0.165085	0.176471	0.163188	0.180266	0.185958	0.172676	0.184061	0.180266	0.170778	0.172676	0.16129	0.1537	0.180266	0.174573	0.176471	0.176471	0.176471	0.178368	0.197343	0.174573	0.176471	0.12334
47	Xenophrys pachyproctus	0.166983	0.150538	0.171727	0.151803	0.163188	0.174573	0.170778	0.163188	0.155598	0.148008	0.148008	0.155598	0.1537	0.16129	0.159393	0.1537	0.140417	0.16129	0.165085	0.165085	0.159393	0.172676	0.157495	0.142315	0.151803	0.151803	0.157495	0.166983	0.1537	0.157495	0.155598	0.180266	0.176471	0.157495	0.1537	0.16129	0.16129	0.151803	0.176471	0.14611	0.148008	0.136622	0.172676	0.159393	0	0.12334
48	Xenophrys vegrandis	0.16888	0.173308	0.180266	0.191651	0.191651	0.191651	0.166983	0.195446	0.180266	0.185958	0.16888	0.174573	0.176471	0.170778	0.193548	0.166983	0.16129	0.185958	0.195446	0.197343	0.176471	0.176471	0.155598	0.16129	0.16888	0.166983	0.176471	0.180266	0.182163	0.185958	0.187856	0.201139	0.204934	0.182163	0.174573	0.182163	0.185958	0.184061	0.184061	0.184061	0.178368	0.193548	0.182163	0.170778	0.134725	0.140417	0.134725
49	Ophryophryne gerti	0.184061	0.184693	0.194497	0.178368	0.170778	0.191651	0.199241	0.208729	0.203036	0.199241	0.185958	0.199241	0.191651	0.187856	0.208729	0.184061	0.191651	0.197343	0.187856	0.185958	0.172676	0.195446	0.184061	0.182163	0.197343	0.187856	0.187856	0.187856	0.197343	0.197343	0.191651	0.178368	0.176471	0.182163	0.199241	0.180266	0.191651	0.184061	0.197343	0.185958	0.174573	0.191651	0.191651	0.187856	0.201139	0.193548	0.201139	0.210626
50	Ophryophryne hansi	0.16888	0.180898	0.187856	0.191651	0.187856	0.206831	0.195446	0.185958	0.197343	0.184061	0.187856	0.195446	0.193548	0.189753	0.193548	0.191651	0.189753	0.187856	0.174573	0.180266	0.166983	0.187856	0.189753	0.166983	0.185958	0.187856	0.178368	0.193548	0.187856	0.182163	0.187856	0.187856	0.197343	0.185958	0.210626	0.193548	0.199241	0.201139	0.189753	0.182163	0.180266	0.184061	0.197343	0.182163	0.197343	0.199241	0.197343	0.204934
51	Ophryophryne microstoma	0.182163	0.194181	0.199241	0.178368	0.187856	0.193548	0.195446	0.180266	0.185958	0.176471	0.182163	0.187856	0.189753	0.170778	0.182163	0.178368	0.178368	0.187856	0.189753	0.193548	0.184061	0.187856	0.189753	0.180266	0.187856	0.193548	0.172676	0.199241	0.197343	0.182163	0.197343	0.201139	0.204934	0.184061	0.206831	0.191651	0.195446	0.197343	0.201139	0.16888	0.178368	0.182163	0.197343	0.182163	0.187856	0.206831	0.187856	0.191651
52	Xenophrys medogensis	0.155598	0.167615	0.170778	0.166983	0.172676	0.176471	0.170778	0.184061	0.187856	0.176471	0.176471	0.165085	0.16888	0.178368	0.178368	0.178368	0.166983	0.176471	0.172676	0.172676	0.1537	0.170778	0.180266	0.180266	0.165085	0.172676	0.166983	0.166983	0.172676	0.180266	0.165085	0.182163	0.180266	0.182163	0.184061	0.165085	0.176471	0.165085	0.163188	0.166983	0.157495	0.174573	0.178368	0.16129	0.157495	0.180266	0.157495	0.184061
53	Xenophrys robusta	0.149905	0.15623	0.169829	0.16129	0.166983	0.178368	0.1537	0.178368	0.165085	0.172676	0.16888	0.151803	0.155598	0.166983	0.172676	0.159393	0.1537	0.16129	0.166983	0.165085	0.14611	0.16129	0.16888	0.163188	0.155598	0.166983	0.155598	0.16888	0.166983	0.155598	0.159393	0.176471	0.178368	0.16129	0.176471	0.16129	0.176471	0.16888	0.159393	0.163188	0.159393	0.170778	0.157495	0.1537	0.159393	0.166983	0.159393	0.170778
54	Xenophrys glandulosa	0.184061	0.169513	0.171727	0.172676	0.166983	0.185958	0.180266	0.189753	0.185958	0.182163	0.180266	0.174573	0.166983	0.185958	0.182163	0.189753	0.163188	0.178368	0.172676	0.166983	0.163188	0.155598	0.172676	0.187856	0.163188	0.174573	0.172676	0.170778	0.170778	0.178368	0.157495	0.174573	0.172676	0.159393	0.166983	0.163188	0.178368	0.151803	0.159393	0.16129	0.159393	0.170778	0.184061	0.166983	0.165085	0.172676	0.165085	0.197343
55	Xenophrys periosa	0.16888	0.14864	0.165085	0.16888	0.170778	0.176471	0.180266	0.178368	0.176471	0.170778	0.174573	0.16888	0.182163	0.166983	0.182163	0.176471	0.142315	0.178368	0.174573	0.172676	0.157495	0.172676	0.178368	0.178368	0.163188	0.180266	0.172676	0.16129	0.170778	0.163188	0.159393	0.170778	0.180266	0.166983	0.174573	0.165085	0.185958	0.165085	0.170778	0.165085	0.176471	0.172676	0.176471	0.16129	0.16888	0.185958	0.16888	0.176471
56	Xenophrys flavipunctata	0.16888	0.158128	0.181214	0.174573	0.165085	0.184061	0.189753	0.195446	0.201139	0.174573	0.191651	0.172676	0.178368	0.184061	0.180266	0.178368	0.166983	0.195446	0.180266	0.174573	0.157495	0.174573	0.180266	0.174573	0.166983	0.166983	0.16888	0.187856	0.176471	0.176471	0.172676	0.176471	0.178368	0.159393	0.174573	0.16129	0.189753	0.16129	0.16129	0.155598	0.178368	0.184061	0.184061	0.178368	0.16888	0.178368	0.16888	0.180266
57	Xenophrys mangshanensis	0.16888	0.175206	0.175522	0.166983	0.166983	0.174573	0.16129	0.184061	0.184061	0.187856	0.189753	0.165085	0.172676	0.178368	0.191651	0.185958	0.157495	0.187856	0.178368	0.182163	0.166983	0.174573	0.178368	0.174573	0.159393	0.176471	0.185958	0.184061	0.170778	0.172676	0.163188	0.178368	0.180266	0.16888	0.16129	0.159393	0.180266	0.16888	0.165085	0.157495	0.165085	0.178368	0.185958	0.166983	0.151803	0.170778	0.151803	0.176471
58	Xenophrys maosonensis	0.155598	0.158128	0.164137	0.163188	0.170778	0.176471	0.170778	0.174573	0.174573	0.172676	0.195446	0.172676	0.166983	0.165085	0.184061	0.176471	0.165085	0.176471	0.174573	0.174573	0.157495	0.157495	0.180266	0.16888	0.166983	0.172676	0.172676	0.180266	0.163188	0.172676	0.163188	0.178368	0.176471	0.176471	0.166983	0.1537	0.170778	0.165085	0.170778	0.163188	0.1537	0.170778	0.184061	0.155598	0.14611	0.157495	0.14611	0.180266
59	Xenophrys zhangi	0.166983	0.161923	0.177419	0.170778	0.170778	0.197343	0.185958	0.191651	0.187856	0.182163	0.184061	0.176471	0.189753	0.16888	0.187856	0.187856	0.178368	0.176471	0.178368	0.176471	0.165085	0.172676	0.166983	0.182163	0.159393	0.176471	0.182163	0.163188	0.16888	0.174573	0.157495	0.182163	0.184061	0.165085	0.16888	0.166983	0.184061	0.176471	0.178368	0.16888	0.176471	0.174573	0.189753	0.174573	0.166983	0.176471	0.166983	0.174573
60	Xenophrys major	0.166983	0.177103	0.176471	0.182163	0.191651	0.189753	0.197343	0.195446	0.185958	0.176471	0.187856	0.178368	0.174573	0.178368	0.189753	0.185958	0.159393	0.178368	0.185958	0.180266	0.172676	0.178368	0.172676	0.170778	0.170778	0.170778	0.16888	0.165085	0.174573	0.184061	0.166983	0.195446	0.197343	0.178368	0.174573	0.178368	0.180266	0.180266	0.165085	0.163188	0.176471	0.189753	0.185958	0.174573	0.1537	0.16888	0.1537	0.16129
61	Xenophrys serchhipii	0.170778	0.194181	0.183112	0.16129	0.165085	0.195446	0.184061	0.178368	0.193548	0.174573	0.182163	0.180266	0.166983	0.172676	0.195446	0.178368	0.172676	0.191651	0.176471	0.180266	0.170778	0.178368	0.184061	0.172676	0.174573	0.172676	0.180266	0.193548	0.180266	0.185958	0.172676	0.165085	0.174573	0.16888	0.178368	0.16888	0.178368	0.174573	0.178368	0.16888	0.1537	0.172676	0.197343	0.172676	0.178368	0.204934	0.178368	0.184061
62	Xenophrys ancrae	0.159393	0.177103	0.171727	0.174573	0.172676	0.197343	0.182163	0.184061	0.191651	0.166983	0.184061	0.165085	0.180266	0.155598	0.182163	0.172676	0.16129	0.165085	0.185958	0.178368	0.176471	0.163188	0.16888	0.148008	0.155598	0.157495	0.165085	0.172676	0.170778	0.176471	0.157495	0.184061	0.191651	0.170778	0.182163	0.16888	0.176471	0.170778	0.16888	0.157495	0.16888	0.172676	0.174573	0.170778	0.176471	0.197343	0.176471	0.189753
63	Xenophrys oropedion	0.1537	0.160025	0.175522	0.157495	0.172676	0.191651	0.163188	0.185958	0.176471	0.155598	0.180266	0.176471	0.149905	0.1537	0.193548	0.166983	0.170778	0.184061	0.176471	0.178368	0.170778	0.172676	0.170778	0.148008	0.16888	0.172676	0.163188	0.1537	0.16888	0.165085	0.184061	0.176471	0.182163	0.16888	0.176471	0.165085	0.182163	0.159393	0.151803	0.166983	0.148008	0.1537	0.174573	0.151803	0.176471	0.201139	0.176471	0.191651
64	Xenophrys megacephala	0.174573	0.175206	0.159393	0.180266	0.195446	0.187856	0.178368	0.187856	0.182163	0.159393	0.174573	0.180266	0.178368	0.174573	0.180266	0.182163	0.170778	0.16888	0.170778	0.172676	0.155598	0.163188	0.178368	0.16888	0.16888	0.165085	0.16129	0.163188	0.172676	0.182163	0.174573	0.197343	0.204934	0.187856	0.189753	0.185958	0.208729	0.184061	0.176471	0.170778	0.157495	0.16129	0.182163	0.165085	0.176471	0.212524	0.176471	0.197343
65	Xenophrys parva	0.13852	0.150538	0.156546	0.163188	0.166983	0.178368	0.159393	0.155598	0.16129	0.140417	0.16129	0.14611	0.151803	0.144213	0.170778	0.159393	0.149905	0.170778	0.151803	0.151803	0.148008	0.149905	0.159393	0.142315	0.157495	0.149905	0.144213	0.144213	0.14611	0.151803	0.149905	0.180266	0.174573	0.159393	0.16129	0.16129	0.178368	0.1537	0.174573	0.1537	0.172676	0.163188	0.193548	0.14611	0.151803	0.178368	0.151803	0.176471
66	Xenophrys aceras	0.185958	0.177103	0.186907	0.193548	0.187856	0.184061	0.166983	0.187856	0.176471	0.176471	0.176471	0.172676	0.157495	0.155598	0.201139	0.163188	0.16888	0.189753	0.187856	0.191651	0.191651	0.178368	0.176471	0.172676	0.176471	0.185958	0.172676	0.187856	0.187856	0.174573	0.184061	0.206831	0.208729	0.193548	0.178368	0.182163	0.204934	0.185958	0.193548	0.184061	0.172676	0.185958	0.193548	0.163188	0.16129	0.203036	0.16129	0.193548
67	Atympanophrys gigantica	0.165085	0.180898	0.174573	0.174573	0.165085	0.195446	0.16888	0.16888	0.176471	0.16888	0.185958	0.176471	0.182163	0.163188	0.197343	0.176471	0.16888	0.184061	0.170778	0.176471	0.176471	0.16888	0.176471	0.157495	0.165085	0.178368	0.163188	0.165085	0.180266	0.178368	0.172676	0.182163	0.187856	0.149905	0.172676	0.163188	0.172676	0.176471	0.174573	0.144213	0.163188	0.165085	0.16888	0.172676	0.185958	0.178368	0.185958	0.174573
68	Atympanophrys shapingensis	0.149905	0.158128	0.174573	0.14611	0.166983	0.178368	0.159393	0.176471	0.176471	0.157495	0.182163	0.178368	0.176471	0.155598	0.189753	0.157495	0.165085	0.174573	0.166983	0.16888	0.165085	0.159393	0.157495	0.149905	0.151803	0.165085	0.149905	0.166983	0.16129	0.178368	0.166983	0.176471	0.182163	0.155598	0.174573	0.165085	0.170778	0.170778	0.178368	0.151803	0.144213	0.159393	0.170778	0.16129	0.170778	0.182163	0.170778	0.166983
69	Atympanophrys wawuensis	0.165085	0.15623	0.170778	0.151803	0.165085	0.178368	0.170778	0.174573	0.174573	0.163188	0.178368	0.166983	0.16888	0.1537	0.174573	0.159393	0.170778	0.165085	0.170778	0.16888	0.151803	0.165085	0.16129	0.140417	0.149905	0.174573	0.16129	0.159393	0.16129	0.165085	0.163188	0.172676	0.176471	0.16129	0.16888	0.157495	0.172676	0.163188	0.180266	0.14611	0.151803	0.149905	0.16129	0.163188	0.151803	0.182163	0.151803	0.166983
70	Brachytarsophrys chuannanensis	0.189753	0.188488	0.202087	0.178368	0.199241	0.195446	0.203036	0.182163	0.178368	0.185958	0.204934	0.197343	0.189753	0.189753	0.191651	0.178368	0.218216	0.185958	0.191651	0.189753	0.195446	0.199241	0.195446	0.189753	0.197343	0.185958	0.172676	0.166983	0.197343	0.201139	0.174573	0.204934	0.199241	0.201139	0.208729	0.206831	0.206831	0.210626	0.214421	0.201139	0.185958	0.180266	0.214421	0.203036	0.178368	0.220114	0.178368	0.206831
71	Brachytarsophrys feae	0.184061	0.197976	0.185009	0.193548	0.189753	0.201139	0.204934	0.178368	0.180266	0.184061	0.199241	0.193548	0.176471	0.185958	0.191651	0.182163	0.210626	0.187856	0.180266	0.178368	0.189753	0.182163	0.197343	0.176471	0.187856	0.191651	0.180266	0.170778	0.201139	0.193548	0.176471	0.191651	0.191651	0.191651	0.191651	0.191651	0.210626	0.199241	0.187856	0.184061	0.189753	0.187856	0.208729	0.184061	0.182163	0.204934	0.182163	0.206831
72	Brachytarsophrys carinense	0.187856	0.186591	0.185958	0.172676	0.191651	0.193548	0.195446	0.178368	0.185958	0.182163	0.204934	0.184061	0.185958	0.182163	0.176471	0.180266	0.201139	0.187856	0.199241	0.197343	0.189753	0.197343	0.197343	0.185958	0.204934	0.195446	0.172676	0.170778	0.204934	0.187856	0.176471	0.197343	0.195446	0.191651	0.204934	0.195446	0.204934	0.197343	0.201139	0.187856	0.185958	0.172676	0.203036	0.185958	0.184061	0.222011	0.184061	0.210626
73	Brachytarsophrys popei	0.197343	0.190386	0.1926	0.165085	0.191651	0.191651	0.204934	0.178368	0.182163	0.203036	0.199241	0.193548	0.187856	0.195446	0.191651	0.187856	0.206831	0.185958	0.195446	0.193548	0.187856	0.203036	0.185958	0.193548	0.197343	0.201139	0.197343	0.174573	0.203036	0.197343	0.178368	0.195446	0.203036	0.187856	0.203036	0.191651	0.201139	0.193548	0.206831	0.191651	0.185958	0.163188	0.203036	0.195446	0.185958	0.214421	0.185958	0.204934
74	Megophrys montana	0.214421	0.220746	0.222011	0.212524	0.204934	0.210626	0.227704	0.208729	0.218216	0.214421	0.223909	0.204934	0.214421	0.216319	0.208729	0.229602	0.203036	0.218216	0.210626	0.214421	0.223909	0.218216	0.222011	0.223909	0.218216	0.212524	0.201139	0.214421	0.214421	0.225806	0.204934	0.204934	0.212524	0.201139	0.218216	0.225806	0.204934	0.218216	0.201139	0.208729	0.210626	0.203036	0.218216	0.216319	0.216319	0.216319	0.216319	0.235294
75	Pelobatrachus edwardinae	0.195446	0.201771	0.194497	0.170778	0.191651	0.212524	0.199241	0.201139	0.203036	0.187856	0.203036	0.187856	0.197343	0.195446	0.187856	0.201139	0.206831	0.195446	0.184061	0.193548	0.195446	0.199241	0.193548	0.189753	0.191651	0.199241	0.187856	0.185958	0.199241	0.185958	0.204934	0.185958	0.197343	0.187856	0.193548	0.176471	0.193548	0.174573	0.185958	0.189753	0.187856	0.178368	0.195446	0.193548	0.201139	0.229602	0.201139	0.218216
76	Pelobatrachus ligayae	0.191651	0.194181	0.190702	0.185958	0.197343	0.206831	0.204934	0.214421	0.206831	0.201139	0.197343	0.197343	0.212524	0.210626	0.212524	0.195446	0.214421	0.208729	0.185958	0.191651	0.191651	0.204934	0.206831	0.195446	0.201139	0.204934	0.195446	0.193548	0.216319	0.208729	0.191651	0.203036	0.206831	0.193548	0.206831	0.193548	0.214421	0.193548	0.197343	0.191651	0.193548	0.195446	0.208729	0.199241	0.214421	0.214421	0.214421	0.223909
77	Pelobatrachus stejnegeri	0.178368	0.188488	0.193548	0.187856	0.178368	0.203036	0.191651	0.204934	0.197343	0.187856	0.187856	0.185958	0.180266	0.193548	0.203036	0.195446	0.195446	0.185958	0.184061	0.195446	0.178368	0.195446	0.204934	0.178368	0.191651	0.199241	0.182163	0.185958	0.193548	0.197343	0.195446	0.191651	0.195446	0.185958	0.193548	0.195446	0.225806	0.187856	0.185958	0.182163	0.187856	0.197343	0.210626	0.180266	0.197343	0.222011	0.197343	0.218216
78	Leptobrachium boringii	0.233397	0.226439	0.243833	0.225806	0.216319	0.239089	0.240987	0.240987	0.240987	0.237192	0.242884	0.237192	0.246679	0.227704	0.235294	0.244782	0.220114	0.227704	0.229602	0.227704	0.223909	0.216319	0.229602	0.229602	0.235294	0.229602	0.222011	0.244782	0.229602	0.229602	0.235294	0.214421	0.227704	0.222011	0.240987	0.225806	0.222011	0.223909	0.222011	0.233397	0.220114	0.233397	0.227704	0.222011	0.231499	0.229602	0.231499	0.235294
79	Leptobrachella oshanensis	0.242884	0.246047	0.241935	0.259962	0.244782	0.254269	0.250474	0.259962	0.26186	0.250474	0.26186	0.259962	0.26186	0.259962	0.258065	0.26186	0.26186	0.252372	0.231499	0.231499	0.239089	0.246679	0.256167	0.244782	0.252372	0.256167	0.258065	0.265655	0.239089	0.256167	0.244782	0.246679	0.250474	0.254269	0.233397	0.225806	0.250474	0.242884	0.256167	0.248577	0.254269	0.26945	0.248577	0.252372	0.256167	0.259962	0.256167	0.240987
[truncated: 30 more columns]
