# Supplementary material for: A species of the genus Panophrys (Anura, Megophryidae) from southeastern Guizhou Province, China
Source: Zookeys. 2021 Jun 24;1047:27–60. doi: 10.3897/zookeys.1047.61097 (PMC8249361; doi:10.3897/zookeys.1047.61097)
Supplement: Supplementary material 4 — Table S4. Diagnostic characters separating all 59 species of the Panophrys [file zookeys-1047-027-s004.xls]

## Sheet: Sheet1
ID	Species	Male	Female	Horn-like tubercle at upper eyelid: point (3), slightly large (2), small (1), absent or indistinct (0)	Vomerine teeth: present (1), or absent (0)	Tongue: notched (2), feebly notched (1), or not notched (0)	Lateral fringes on toes: wide (2), narrow (1), or lacking (0)	Webs on toes: more than one-fourth (2), rudimentary (1), or lacking (0)	Heels: overlapping (1), not meeting or just meeting (0)	subarticular tubercles: distinct (1), indistinct or absent (0)	Nuptial pad: present(1), absent(0)	Tibio-tarsalarticulation reaches forward: nostril (4), between eye and snout (3), in ocular region (2), between eye and tympanum (1), after (0)
1	Panophrys congjiangensis sp. nov.	30.4–34.1	38.9–40.2	1	0	0	1	1	1	1	1	4
2	Panophrys acuta	27.1–33.0	28.1–33.6	2	0	0	1	1	0	1	/	2
3	Panophrys angka	31.2–32.1	37.5–39.2	1	0	0	0	1	1	1	1	1
4	Panophrys anlongensis	40.0–45.5	48.9–51.2	1	0	0	1	1	1	1	1	reaching the level of mid-eye
5	Panophrys baolongensis	42.0–45.0	/	1	0	1	0	0	1	1	1	2
6	Panophrys baishanzuensis	28.4–32.4	/	1	0	0	1	0	1	0	1	reaching the level to the middle of eye
7	Panophrys binchuanensis	32.0–36.0	40.2–42.5	1	0	1 or 0	2	1	0	1	1	2
8	Panophrys binlingensis	45.1–51.0	/	1	0	1	/	1	1	1	1	2
9	Panophrys boettgeri	34.5–37.8	39.7–46.8	1	0	1	2	1	1	1	1	2
10	Panophrys brachykolos	33.7–39.3	33.9–45.9	1	0	0	0	1	0	1	1	0
11	Panophrys caobangensis	34.9–38.9	/	1	0	0	0	1	/	0	1	2
12	Panophrys caudoprocta	81.3	/	2	1	0	/	1	0	1	1	2
13	Panophrys cheni	26.2–29.5	31.8–34.1	1	0	2	2	1	1	0	/	3
14	Panophrys chishuiensis	43.4–44.1	44.8–49.8	1	0	0	0	0	1	0	1	2
15	Panophrys daiyunensis	27.6–28.7	33.7–35.6	1	1	0	1	1	/	1	1	0 (reaches posterior margin of eye)
16	Panophrys daoji	32.6–33.6	37.5–41.4	1	0	0	1	1	/	1	1	2 (reaches at center of tympanum)
17	Panophrys daweimontis	34.0–37.0	40.0–46.0	1	1	/	0	0	/	0	/	3
18	Panophrys dongguanensis	30.2–39.3	/	1	1	0	0	1	0	1	1	1
19	Panophrys fansipanensis	30.9–44.3	41.7–42.5	1	1	1	0	0	/	0	1	/
20	Panophrys frigida	30.3–31.8	/	1	1	0	0	0	/	0	1	/
21	Panophrys hoanglienensis	37.4–47.6	59.6	1	1	1	0	0	/	0	1	/
22	Panophrys huangshanensis	36.0–41.6	44.2	1	0	1	0	0	0	1	1	1
23	Panophrys insularis	36.8–41.2	47.1	1	1	1	0	1	0	1	1	1
24	Panophrys jiangi	34.4–39.2	39.5–40.4	1	0	0	0	1	1	1	1	2
25	Panophrys jingdongensis	53.0–56.5	63.5	1	1	1	2	2	1	1	1	2
26	Panophrys jinggangensis	35.1–36.7	38.4–41.6	2	1	0	1	1	1	1	/	/
27	Panophrys jiulianensis	30.4–33.9	34.1–37.5	1	1	1	0	1	1	1	1	2
28	Panophrys kuatunensis	26.2–29.6	37.4	1	0	1	1	0	0	1	1	1
29	Panophrys leishanensis	30.4–38.7	42.3	1	0	0	0	1	1	1	1	1
30	Panophrys liboensis	60.5–67.7	60.8–70.6	3	1	1	2	1	1	0	/	2
31	Panophrys lini	34.1–39.7	37.0–39.9	1	0	0	2	1	1	1	1	2
32	Panophrys lishuiensis	30.7–34.7	36.9–40.4	1	0	0	0	0	/	1	1	1
33	Panophrys lushuiensis	31.0–34.8	/	1	0	1	1	1	/	0	1	3 (reaches middle eye)
34	Panophrys minor	32.2–40.5	42.0–48.2	1	0	1	0	1	1	/	1	2
35	Panophrys mirabilis	55.8–61.4	68.5–74.8	2	0	0	1	1	1	0	/	2
36	Panophrys mufumontana	30.1–30.8	36.3	1	0	0	1	1	1	0	1	0
37	Panophrys nankunensis	29.9–34.9	39.4–41.9	1	1	0	0	1	0	1	1	1
38	Panophrys nanlingensis	30.5–37.3	/	1	1	1	1	1	1	1	1	2
39	Panophrys obesa	35.6	37.5–41.2	1	0	0	0	1	0	1	/	2
40	Panophrys ombrophila	27.4–34.5	32.8–35.0	1	0	0	0	0	1	1	1	2
41	Panophrys omeimontis	56.0–59.5	68.0–72.5	1	1	1	1	1	1	1	1	2
42	Panophrys palpebralespinosa	36.2–38.0	/	2	1	0	2	2	1	0	1	2
43	Panophrys qianbeiensis	49.3–58.2	/	0	1	1	2	2	1	1	1	1
44	Panophrys rubrimera	26.7–30.5	/	1	1	1	1	0	/	1	1	/
45	Panophrys sangzhiensis	54.7	/	1	1	1	1	1	1	1	1	2
46	Panophrys sanmingensis	27.0–29.5	29.5	1	0	1	2	1	1	1	1	0 (reaches posterior margin of eye)
47	Panophrys shimentaina	28.0–30.6	/	1	1	0	1	1	1	1	1	0
48	Panophrys shuichengensis	102.0–118.3	99.8–115.6	3	0	1	2	2	/	0	/	2
49	Panophrys shunhuangensis	30.3–33.7	37.6	1	0	0	0	1	1	1	1	3
50	Panophrys spinata	47.2–54.4	54.0–55.0	1	0	1	2	2	1	1	1	2
51	Panophrys tongboensis	26.5–31.5	/	1	1	2	0	0	2	1	1	2 (reaches at center of eye)
52	Panophrys tuberogranulata	33.2–39.0	50.5	1	0	0	0	1	0	0	1	/
53	Panophrys wugongensis	31.0–34.1	38.5–42.8	1	0	0	0	1	0	1	1	0
54	Panophrys wuliangshanensis	27.3–31.6	41.3	1	0	1 or 0	0	0	1	0	1	2
55	Panophrys wushanensis	30.4–35.5	38.4	1	0	0	0 (in female), 2 (in male)	1	1	1	1	2
56	Panophrys xianjuensis	31.0–36.3	41.6	1	0	0	1	1	1	1	1	2
57	Panophrys xiangnanensis	38.6–42.0	44.4	1	0	0	2	1	0	1	1	1
58	Panophrys yangmingensis	33.2–37.1	45.2	1	0	0	1	1	1	1	1	2
59	Panophrys yeae	23	23.5–23.9	1	1	1	1/0	1	0	0	/	3 (reaches area between nostril and eye)
60	Panophrys zhoui	23.8–29.1	27.9–31.3	1	1	1	1	1	/	0	0	3 (reaches middle eye)
